# Supplementary material for: Peritumoral radiomics features on preoperative thin-slice CT images can predict the spread through air spaces of lung adenocarcinoma
Source: Sci Rep. 2022 Jun 20;12:10323. doi: 10.1038/s41598-022-14400-w (PMC9209514; doi:10.1038/s41598-022-14400-w)
Supplement: Supplementary file 2 — Supplementary Information 2. [file 41598_2022_14400_MOESM2_ESM.csv]

Feature	ICC
log-sigma-1-0-mm-3D_firstorder_10Percentile	0.9518008734851073
log-sigma-1-0-mm-3D_firstorder_90Percentile	0.9710705209752669
log-sigma-1-0-mm-3D_firstorder_Energy	0.9502592635149609
log-sigma-1-0-mm-3D_firstorder_Entropy	0.9637527574944569
log-sigma-1-0-mm-3D_firstorder_InterquartileRange	0.9409050264212264
log-sigma-1-0-mm-3D_firstorder_Kurtosis	0.8980173225330468
log-sigma-1-0-mm-3D_firstorder_Maximum	0.9633369167574759
log-sigma-1-0-mm-3D_firstorder_Mean	0.7956821024305314
log-sigma-1-0-mm-3D_firstorder_MeanAbsoluteDeviation	0.9628581407508772
log-sigma-1-0-mm-3D_firstorder_Median	0.7260221945094092
log-sigma-1-0-mm-3D_firstorder_Minimum	0.7449126030827395
log-sigma-1-0-mm-3D_firstorder_Range	0.905483491835951
log-sigma-1-0-mm-3D_firstorder_RobustMeanAbsoluteDeviation	0.9489362245965549
log-sigma-1-0-mm-3D_firstorder_RootMeanSquared	0.7763657002790875
log-sigma-1-0-mm-3D_firstorder_Skewness	0.9185763747988105
log-sigma-1-0-mm-3D_firstorder_TotalEnergy	0.9502592635149609
log-sigma-1-0-mm-3D_firstorder_Uniformity	0.9404342824260011
log-sigma-1-0-mm-3D_firstorder_Variance	0.9652451141877825
log-sigma-1-0-mm-3D_glcm_Autocorrelation	0.6039651716978146
log-sigma-1-0-mm-3D_glcm_ClusterProminence	0.9271603250183719
log-sigma-1-0-mm-3D_glcm_ClusterShade	0.8109084419435056
log-sigma-1-0-mm-3D_glcm_ClusterTendency	0.9627319565942655
log-sigma-1-0-mm-3D_glcm_Contrast	0.9620115890827923
log-sigma-1-0-mm-3D_glcm_Correlation	0.8669722626912861
log-sigma-1-0-mm-3D_glcm_DifferenceAverage	0.9557117278592937
log-sigma-1-0-mm-3D_glcm_DifferenceEntropy	0.9700924494091452
log-sigma-1-0-mm-3D_glcm_DifferenceVariance	0.9774705741932223
log-sigma-1-0-mm-3D_glcm_Id	0.9327686144707593
log-sigma-1-0-mm-3D_glcm_Idm	0.9298292603796204
log-sigma-1-0-mm-3D_glcm_Idmn	0.8852585446651224
log-sigma-1-0-mm-3D_glcm_Idn	0.8692038245675936
log-sigma-1-0-mm-3D_glcm_Imc1	0.9644360070168791
log-sigma-1-0-mm-3D_glcm_Imc2	0.93109815049922
log-sigma-1-0-mm-3D_glcm_InverseVariance	0.948100054642774
log-sigma-1-0-mm-3D_glcm_JointAverage	0.7407362037376974
log-sigma-1-0-mm-3D_glcm_JointEnergy	0.9053155547762212
log-sigma-1-0-mm-3D_glcm_JointEntropy	0.9623532865941129
log-sigma-1-0-mm-3D_glcm_MaximumProbability	0.877895969455971
log-sigma-1-0-mm-3D_glcm_SumEntropy	0.9581227782564451
log-sigma-1-0-mm-3D_glcm_SumSquares	0.9639893432589081
log-sigma-1-0-mm-3D_gldm_DependenceEntropy	0.948729576984151
log-sigma-1-0-mm-3D_gldm_DependenceNonUniformity	0.950393271646765
log-sigma-1-0-mm-3D_gldm_DependenceNonUniformityNormalized	0.8368615029435195
log-sigma-1-0-mm-3D_gldm_DependenceVariance	0.8024895753443398
log-sigma-1-0-mm-3D_gldm_GrayLevelNonUniformity	0.9444608894172135
log-sigma-1-0-mm-3D_gldm_GrayLevelVariance	0.9653142966591781
log-sigma-1-0-mm-3D_gldm_HighGrayLevelEmphasis	0.6075390486105369
log-sigma-1-0-mm-3D_gldm_LargeDependenceEmphasis	0.8769850036488576
log-sigma-1-0-mm-3D_gldm_LargeDependenceHighGrayLevelEmphasis	0.5173896614839737
log-sigma-1-0-mm-3D_gldm_LargeDependenceLowGrayLevelEmphasis	0.825108340477451
log-sigma-1-0-mm-3D_gldm_LowGrayLevelEmphasis	0.7858690094327828
log-sigma-1-0-mm-3D_gldm_SmallDependenceEmphasis	0.9470360392644845
log-sigma-1-0-mm-3D_gldm_SmallDependenceHighGrayLevelEmphasis	0.7490102010314117
log-sigma-1-0-mm-3D_gldm_SmallDependenceLowGrayLevelEmphasis	0.7467778896253826
log-sigma-1-0-mm-3D_glrlm_GrayLevelNonUniformity	0.9479586170317424
log-sigma-1-0-mm-3D_glrlm_GrayLevelNonUniformityNormalized	0.9542810729146798
log-sigma-1-0-mm-3D_glrlm_GrayLevelVariance	0.9685003911379542
log-sigma-1-0-mm-3D_glrlm_HighGrayLevelRunEmphasis	0.6086903877175189
log-sigma-1-0-mm-3D_glrlm_LongRunEmphasis	0.893472472256843
log-sigma-1-0-mm-3D_glrlm_LongRunHighGrayLevelEmphasis	0.5464624202312391
log-sigma-1-0-mm-3D_glrlm_LongRunLowGrayLevelEmphasis	0.8009575597603416
log-sigma-1-0-mm-3D_glrlm_LowGrayLevelRunEmphasis	0.7888661385547144
log-sigma-1-0-mm-3D_glrlm_RunEntropy	0.9795959253269058
log-sigma-1-0-mm-3D_glrlm_RunLengthNonUniformity	0.9558579486897251
log-sigma-1-0-mm-3D_glrlm_RunLengthNonUniformityNormalized	0.9088698471045239
log-sigma-1-0-mm-3D_glrlm_RunPercentage	0.9029320669992578
log-sigma-1-0-mm-3D_glrlm_RunVariance	0.8837639228479436
log-sigma-1-0-mm-3D_glrlm_ShortRunEmphasis	0.9085223613554902
log-sigma-1-0-mm-3D_glrlm_ShortRunHighGrayLevelEmphasis	0.6264168901512046
log-sigma-1-0-mm-3D_glrlm_ShortRunLowGrayLevelEmphasis	0.7872656293777299
log-sigma-1-0-mm-3D_glszm_GrayLevelNonUniformity	0.9540138218524029
log-sigma-1-0-mm-3D_glszm_GrayLevelNonUniformityNormalized	0.962877758736306
log-sigma-1-0-mm-3D_glszm_GrayLevelVariance	0.940441192966338
log-sigma-1-0-mm-3D_glszm_HighGrayLevelZoneEmphasis	0.6305411477915073
log-sigma-1-0-mm-3D_glszm_LargeAreaEmphasis	0.9304759074467789
log-sigma-1-0-mm-3D_glszm_LargeAreaHighGrayLevelEmphasis	0.9092820650178807
log-sigma-1-0-mm-3D_glszm_LargeAreaLowGrayLevelEmphasis	0.8742036860683321
log-sigma-1-0-mm-3D_glszm_LowGrayLevelZoneEmphasis	0.7998315339350794
log-sigma-1-0-mm-3D_glszm_SizeZoneNonUniformity	0.9601554796500535
log-sigma-1-0-mm-3D_glszm_SizeZoneNonUniformityNormalized	0.8139238991592642
log-sigma-1-0-mm-3D_glszm_SmallAreaEmphasis	0.790383725291959
log-sigma-1-0-mm-3D_glszm_SmallAreaHighGrayLevelEmphasis	0.6378888816342031
log-sigma-1-0-mm-3D_glszm_SmallAreaLowGrayLevelEmphasis	0.837718861376817
log-sigma-1-0-mm-3D_glszm_ZoneEntropy	0.9604803507760297
log-sigma-1-0-mm-3D_glszm_ZonePercentage	0.950712008067709
log-sigma-1-0-mm-3D_glszm_ZoneVariance	0.9311099813560256
log-sigma-1-0-mm-3D_ngtdm_Busyness	0.8859329945930241
log-sigma-1-0-mm-3D_ngtdm_Coarseness	0.9421864102245295
log-sigma-1-0-mm-3D_ngtdm_Complexity	0.9102808351254082
log-sigma-1-0-mm-3D_ngtdm_Contrast	0.9180530538486169
log-sigma-1-0-mm-3D_ngtdm_Strength	0.9382664241395108
log-sigma-2-0-mm-3D_firstorder_10Percentile	0.9531309873874856
log-sigma-2-0-mm-3D_firstorder_90Percentile	0.875086770600384
log-sigma-2-0-mm-3D_firstorder_Energy	0.9459747269264485
log-sigma-2-0-mm-3D_firstorder_Entropy	0.968253289686153
log-sigma-2-0-mm-3D_firstorder_InterquartileRange	0.9605216479773286
log-sigma-2-0-mm-3D_firstorder_Kurtosis	0.9113696243608087
log-sigma-2-0-mm-3D_firstorder_Maximum	0.9289556676678801
log-sigma-2-0-mm-3D_firstorder_Mean	0.8329444852010349
log-sigma-2-0-mm-3D_firstorder_MeanAbsoluteDeviation	0.9748618050964125
log-sigma-2-0-mm-3D_firstorder_Median	0.7350136793533816
log-sigma-2-0-mm-3D_firstorder_Minimum	0.9348236141901746
log-sigma-2-0-mm-3D_firstorder_Range	0.9355320285850816
log-sigma-2-0-mm-3D_firstorder_RobustMeanAbsoluteDeviation	0.9684868155458108
log-sigma-2-0-mm-3D_firstorder_RootMeanSquared	0.8141776873519784
log-sigma-2-0-mm-3D_firstorder_Skewness	0.9328739541935236
log-sigma-2-0-mm-3D_firstorder_TotalEnergy	0.9459747269264485
log-sigma-2-0-mm-3D_firstorder_Uniformity	0.9569167948141302
log-sigma-2-0-mm-3D_firstorder_Variance	0.9745525000714377
log-sigma-2-0-mm-3D_glcm_Autocorrelation	0.845496481574975
log-sigma-2-0-mm-3D_glcm_ClusterProminence	0.9494312921382827
log-sigma-2-0-mm-3D_glcm_ClusterShade	0.89406513088216
log-sigma-2-0-mm-3D_glcm_ClusterTendency	0.966373628536239
log-sigma-2-0-mm-3D_glcm_Contrast	0.9647230797070052
log-sigma-2-0-mm-3D_glcm_Correlation	0.6276966532711548
log-sigma-2-0-mm-3D_glcm_DifferenceAverage	0.9561824605256275
log-sigma-2-0-mm-3D_glcm_DifferenceEntropy	0.9757015395106355
log-sigma-2-0-mm-3D_glcm_DifferenceVariance	0.9855743467402428
log-sigma-2-0-mm-3D_glcm_Id	0.9337524276529379
log-sigma-2-0-mm-3D_glcm_Idm	0.932066725287161
log-sigma-2-0-mm-3D_glcm_Idmn	0.8628064658622651
log-sigma-2-0-mm-3D_glcm_Idn	0.862325878446319
log-sigma-2-0-mm-3D_glcm_Imc1	0.8441201496617955
log-sigma-2-0-mm-3D_glcm_Imc2	0.766719106212502
log-sigma-2-0-mm-3D_glcm_InverseVariance	0.9546778414635017
log-sigma-2-0-mm-3D_glcm_JointAverage	0.8793031132106903
log-sigma-2-0-mm-3D_glcm_JointEnergy	0.9274946628243141
log-sigma-2-0-mm-3D_glcm_JointEntropy	0.9662465920424371
log-sigma-2-0-mm-3D_glcm_MaximumProbability	0.8776780214071098
log-sigma-2-0-mm-3D_glcm_SumEntropy	0.964624814076998
log-sigma-2-0-mm-3D_glcm_SumSquares	0.9696364994981551
log-sigma-2-0-mm-3D_gldm_DependenceEntropy	0.9336011448520034
log-sigma-2-0-mm-3D_gldm_DependenceNonUniformity	0.9478232983153715
log-sigma-2-0-mm-3D_gldm_DependenceNonUniformityNormalized	0.8383833249575243
log-sigma-2-0-mm-3D_gldm_DependenceVariance	0.8511778408735345
log-sigma-2-0-mm-3D_gldm_GrayLevelNonUniformity	0.9562314090293377
log-sigma-2-0-mm-3D_gldm_GrayLevelVariance	0.9745029895753549
log-sigma-2-0-mm-3D_gldm_HighGrayLevelEmphasis	0.8537076583093871
log-sigma-2-0-mm-3D_gldm_LargeDependenceEmphasis	0.89824747210147
log-sigma-2-0-mm-3D_gldm_LargeDependenceHighGrayLevelEmphasis	0.7445957769503683
log-sigma-2-0-mm-3D_gldm_LargeDependenceLowGrayLevelEmphasis	0.9213273826482595
log-sigma-2-0-mm-3D_gldm_LowGrayLevelEmphasis	0.8608428181279013
log-sigma-2-0-mm-3D_gldm_SmallDependenceEmphasis	0.9461859539239369
log-sigma-2-0-mm-3D_gldm_SmallDependenceHighGrayLevelEmphasis	0.9092669908821163
log-sigma-2-0-mm-3D_gldm_SmallDependenceLowGrayLevelEmphasis	0.8268089182426579
log-sigma-2-0-mm-3D_glrlm_GrayLevelNonUniformity	0.9565614839263156
log-sigma-2-0-mm-3D_glrlm_GrayLevelNonUniformityNormalized	0.9690044747911245
log-sigma-2-0-mm-3D_glrlm_GrayLevelVariance	0.9765319287050568
log-sigma-2-0-mm-3D_glrlm_HighGrayLevelRunEmphasis	0.8557708698120357
log-sigma-2-0-mm-3D_glrlm_LongRunEmphasis	0.9113013312768271
log-sigma-2-0-mm-3D_glrlm_LongRunHighGrayLevelEmphasis	0.8044679235099997
log-sigma-2-0-mm-3D_glrlm_LongRunLowGrayLevelEmphasis	0.906653121005709
log-sigma-2-0-mm-3D_glrlm_LowGrayLevelRunEmphasis	0.8765439677114122
log-sigma-2-0-mm-3D_glrlm_RunEntropy	0.9670929559785318
log-sigma-2-0-mm-3D_glrlm_RunLengthNonUniformity	0.9550990441176482
log-sigma-2-0-mm-3D_glrlm_RunLengthNonUniformityNormalized	0.9086091496222016
log-sigma-2-0-mm-3D_glrlm_RunPercentage	0.9089582168670637
log-sigma-2-0-mm-3D_glrlm_RunVariance	0.9100205735906497
log-sigma-2-0-mm-3D_glrlm_ShortRunEmphasis	0.9097524485613367
log-sigma-2-0-mm-3D_glrlm_ShortRunHighGrayLevelEmphasis	0.8651432411192421
log-sigma-2-0-mm-3D_glrlm_ShortRunLowGrayLevelEmphasis	0.872326346834098
log-sigma-2-0-mm-3D_glszm_GrayLevelNonUniformity	0.9678339291235147
log-sigma-2-0-mm-3D_glszm_GrayLevelNonUniformityNormalized	0.8796535930600463
log-sigma-2-0-mm-3D_glszm_GrayLevelVariance	0.9080415490709164
log-sigma-2-0-mm-3D_glszm_HighGrayLevelZoneEmphasis	0.8778338254812637
log-sigma-2-0-mm-3D_glszm_LargeAreaEmphasis	0.9744006840157285
log-sigma-2-0-mm-3D_glszm_LargeAreaHighGrayLevelEmphasis	0.9087066763713217
log-sigma-2-0-mm-3D_glszm_LargeAreaLowGrayLevelEmphasis	0.9701632626031956
log-sigma-2-0-mm-3D_glszm_LowGrayLevelZoneEmphasis	0.9629172565093356
log-sigma-2-0-mm-3D_glszm_SizeZoneNonUniformity	0.9581820774739176
log-sigma-2-0-mm-3D_glszm_SizeZoneNonUniformityNormalized	0.8616511989499042
log-sigma-2-0-mm-3D_glszm_SmallAreaEmphasis	0.816401196925946
log-sigma-2-0-mm-3D_glszm_SmallAreaHighGrayLevelEmphasis	0.8664300668707947
log-sigma-2-0-mm-3D_glszm_SmallAreaLowGrayLevelEmphasis	0.7047174708366881
log-sigma-2-0-mm-3D_glszm_ZoneEntropy	0.9726140072054854
log-sigma-2-0-mm-3D_glszm_ZonePercentage	0.9470970078297024
log-sigma-2-0-mm-3D_glszm_ZoneVariance	0.9751993586275675
log-sigma-2-0-mm-3D_ngtdm_Busyness	0.9602577236870485
log-sigma-2-0-mm-3D_ngtdm_Coarseness	0.969530593564981
log-sigma-2-0-mm-3D_ngtdm_Complexity	0.9259617430577762
log-sigma-2-0-mm-3D_ngtdm_Contrast	0.8925839120164302
log-sigma-2-0-mm-3D_ngtdm_Strength	0.9774975882309399
log-sigma-3-0-mm-3D_firstorder_10Percentile	0.9499973994188075
log-sigma-3-0-mm-3D_firstorder_90Percentile	0.8324221611499651
log-sigma-3-0-mm-3D_firstorder_Energy	0.9441744227397385
log-sigma-3-0-mm-3D_firstorder_Entropy	0.9645443808467755
log-sigma-3-0-mm-3D_firstorder_InterquartileRange	0.9635315316381231
log-sigma-3-0-mm-3D_firstorder_Kurtosis	0.8899184845150032
log-sigma-3-0-mm-3D_firstorder_Maximum	0.9139405342463122
log-sigma-3-0-mm-3D_firstorder_Mean	0.8789906872574685
log-sigma-3-0-mm-3D_firstorder_MeanAbsoluteDeviation	0.9681319994556834
log-sigma-3-0-mm-3D_firstorder_Median	0.8345392001472266
log-sigma-3-0-mm-3D_firstorder_Minimum	0.9761488449043345
log-sigma-3-0-mm-3D_firstorder_Range	0.9613653602917952
log-sigma-3-0-mm-3D_firstorder_RobustMeanAbsoluteDeviation	0.9663649440194172
log-sigma-3-0-mm-3D_firstorder_RootMeanSquared	0.8698958903831708
log-sigma-3-0-mm-3D_firstorder_Skewness	0.9406086999655029
log-sigma-3-0-mm-3D_firstorder_TotalEnergy	0.9441744227397385
log-sigma-3-0-mm-3D_firstorder_Uniformity	0.9601057484070349
log-sigma-3-0-mm-3D_firstorder_Variance	0.9623215776831598
log-sigma-3-0-mm-3D_glcm_Autocorrelation	0.9337685802095065
log-sigma-3-0-mm-3D_glcm_ClusterProminence	0.9241559895833014
log-sigma-3-0-mm-3D_glcm_ClusterShade	0.9442367930884213
log-sigma-3-0-mm-3D_glcm_ClusterTendency	0.9478758288251373
log-sigma-3-0-mm-3D_glcm_Contrast	0.9769844272319032
log-sigma-3-0-mm-3D_glcm_Correlation	0.7951408397464851
log-sigma-3-0-mm-3D_glcm_DifferenceAverage	0.9743897637726251
log-sigma-3-0-mm-3D_glcm_DifferenceEntropy	0.9877137768634849
log-sigma-3-0-mm-3D_glcm_DifferenceVariance	0.9907315493813684
log-sigma-3-0-mm-3D_glcm_Id	0.9664702408994023
log-sigma-3-0-mm-3D_glcm_Idm	0.9667262052518566
log-sigma-3-0-mm-3D_glcm_Idmn	0.8351852354950294
log-sigma-3-0-mm-3D_glcm_Idn	0.8791717896484749
log-sigma-3-0-mm-3D_glcm_Imc1	0.8650164265051279
log-sigma-3-0-mm-3D_glcm_Imc2	0.7562661635449461
log-sigma-3-0-mm-3D_glcm_InverseVariance	0.9763529128119582
log-sigma-3-0-mm-3D_glcm_JointAverage	0.9438490169186035
log-sigma-3-0-mm-3D_glcm_JointEnergy	0.9618087867530022
log-sigma-3-0-mm-3D_glcm_JointEntropy	0.9735753359292043
log-sigma-3-0-mm-3D_glcm_MaximumProbability	0.934591492505624
log-sigma-3-0-mm-3D_glcm_SumEntropy	0.9576568340063585
log-sigma-3-0-mm-3D_glcm_SumSquares	0.9533757375980315
log-sigma-3-0-mm-3D_gldm_DependenceEntropy	0.9371968749561763
log-sigma-3-0-mm-3D_gldm_DependenceNonUniformity	0.954516041049392
log-sigma-3-0-mm-3D_gldm_DependenceNonUniformityNormalized	0.9025878603850547
log-sigma-3-0-mm-3D_gldm_DependenceVariance	0.8911253647119673
log-sigma-3-0-mm-3D_gldm_GrayLevelNonUniformity	0.9528918974669657
log-sigma-3-0-mm-3D_gldm_GrayLevelVariance	0.9624190947948117
log-sigma-3-0-mm-3D_gldm_HighGrayLevelEmphasis	0.9407764093543186
log-sigma-3-0-mm-3D_gldm_LargeDependenceEmphasis	0.9434562394427733
log-sigma-3-0-mm-3D_gldm_LargeDependenceHighGrayLevelEmphasis	0.8752415989460967
log-sigma-3-0-mm-3D_gldm_LargeDependenceLowGrayLevelEmphasis	0.701865031101083
log-sigma-3-0-mm-3D_gldm_LowGrayLevelEmphasis	0.7464669855843594
log-sigma-3-0-mm-3D_gldm_SmallDependenceEmphasis	0.9670416313461794
log-sigma-3-0-mm-3D_gldm_SmallDependenceHighGrayLevelEmphasis	0.9617490654771151
log-sigma-3-0-mm-3D_gldm_SmallDependenceLowGrayLevelEmphasis	0.8497204318459802
log-sigma-3-0-mm-3D_glrlm_GrayLevelNonUniformity	0.953118702286629
log-sigma-3-0-mm-3D_glrlm_GrayLevelNonUniformityNormalized	0.964984198835004
log-sigma-3-0-mm-3D_glrlm_GrayLevelVariance	0.9645336508531811
log-sigma-3-0-mm-3D_glrlm_HighGrayLevelRunEmphasis	0.942614860420671
log-sigma-3-0-mm-3D_glrlm_LongRunEmphasis	0.9519517262112502
log-sigma-3-0-mm-3D_glrlm_LongRunHighGrayLevelEmphasis	0.9110471525568309
log-sigma-3-0-mm-3D_glrlm_LongRunLowGrayLevelEmphasis	0.7764198024570382
log-sigma-3-0-mm-3D_glrlm_LowGrayLevelRunEmphasis	0.7790451619281129
log-sigma-3-0-mm-3D_glrlm_RunEntropy	0.94463778926108
log-sigma-3-0-mm-3D_glrlm_RunLengthNonUniformity	0.9551258522356082
log-sigma-3-0-mm-3D_glrlm_RunLengthNonUniformityNormalized	0.9590989485371871
log-sigma-3-0-mm-3D_glrlm_RunPercentage	0.9533722389635099
log-sigma-3-0-mm-3D_glrlm_RunVariance	0.9430182327649836
log-sigma-3-0-mm-3D_glrlm_ShortRunEmphasis	0.960498513122466
log-sigma-3-0-mm-3D_glrlm_ShortRunHighGrayLevelEmphasis	0.9473937847227212
log-sigma-3-0-mm-3D_glrlm_ShortRunLowGrayLevelEmphasis	0.8040317041827927
log-sigma-3-0-mm-3D_glszm_GrayLevelNonUniformity	0.9861482461653438
log-sigma-3-0-mm-3D_glszm_GrayLevelNonUniformityNormalized	0.7180818555906012
log-sigma-3-0-mm-3D_glszm_GrayLevelVariance	0.906157241020348
log-sigma-3-0-mm-3D_glszm_HighGrayLevelZoneEmphasis	0.95160630551439
log-sigma-3-0-mm-3D_glszm_LargeAreaEmphasis	0.9663711879134282
log-sigma-3-0-mm-3D_glszm_LargeAreaHighGrayLevelEmphasis	0.8621524015285981
log-sigma-3-0-mm-3D_glszm_LargeAreaLowGrayLevelEmphasis	0.9821188696270763
log-sigma-3-0-mm-3D_glszm_LowGrayLevelZoneEmphasis	0.9494957767284328
log-sigma-3-0-mm-3D_glszm_SizeZoneNonUniformity	0.9666879360853488
log-sigma-3-0-mm-3D_glszm_SizeZoneNonUniformityNormalized	0.8065992773629848
log-sigma-3-0-mm-3D_glszm_SmallAreaEmphasis	0.8230983386388553
log-sigma-3-0-mm-3D_glszm_SmallAreaHighGrayLevelEmphasis	0.9389580018596708
log-sigma-3-0-mm-3D_glszm_SmallAreaLowGrayLevelEmphasis	0.4579115521506591
log-sigma-3-0-mm-3D_glszm_ZoneEntropy	0.9737501847431435
log-sigma-3-0-mm-3D_glszm_ZonePercentage	0.9659641787727395
log-sigma-3-0-mm-3D_glszm_ZoneVariance	0.9705539932675349
log-sigma-3-0-mm-3D_ngtdm_Busyness	0.9487132066738839
log-sigma-3-0-mm-3D_ngtdm_Coarseness	0.9682216479631736
log-sigma-3-0-mm-3D_ngtdm_Complexity	0.949884040093928
log-sigma-3-0-mm-3D_ngtdm_Contrast	0.9067752584893941
log-sigma-3-0-mm-3D_ngtdm_Strength	0.9553276421564365
log-sigma-4-0-mm-3D_firstorder_10Percentile	0.9547988383948461
log-sigma-4-0-mm-3D_firstorder_90Percentile	0.8554641650564813
log-sigma-4-0-mm-3D_firstorder_Energy	0.9433577142562146
log-sigma-4-0-mm-3D_firstorder_Entropy	0.9632503975691414
log-sigma-4-0-mm-3D_firstorder_InterquartileRange	0.9477819759835429
log-sigma-4-0-mm-3D_firstorder_Kurtosis	0.8410058989185902
log-sigma-4-0-mm-3D_firstorder_Maximum	0.8913613695121703
log-sigma-4-0-mm-3D_firstorder_Mean	0.9072344980314269
log-sigma-4-0-mm-3D_firstorder_MeanAbsoluteDeviation	0.9584998065262015
log-sigma-4-0-mm-3D_firstorder_Median	0.8891373921982555
log-sigma-4-0-mm-3D_firstorder_Minimum	0.9832639147536333
log-sigma-4-0-mm-3D_firstorder_Range	0.9679492663386735
log-sigma-4-0-mm-3D_firstorder_RobustMeanAbsoluteDeviation	0.9516236242875655
log-sigma-4-0-mm-3D_firstorder_RootMeanSquared	0.9025199775606296
log-sigma-4-0-mm-3D_firstorder_Skewness	0.9069144965536798
log-sigma-4-0-mm-3D_firstorder_TotalEnergy	0.9433577142562146
log-sigma-4-0-mm-3D_firstorder_Uniformity	0.9506265267664692
log-sigma-4-0-mm-3D_firstorder_Variance	0.948133838155936
log-sigma-4-0-mm-3D_glcm_Autocorrelation	0.952357672574733
log-sigma-4-0-mm-3D_glcm_ClusterProminence	0.8758413110401979
log-sigma-4-0-mm-3D_glcm_ClusterShade	0.9074193238320495
log-sigma-4-0-mm-3D_glcm_ClusterTendency	0.9289250142824428
log-sigma-4-0-mm-3D_glcm_Contrast	0.9847722557770345
log-sigma-4-0-mm-3D_glcm_Correlation	0.8170425593797433
log-sigma-4-0-mm-3D_glcm_DifferenceAverage	0.9838224770301627
log-sigma-4-0-mm-3D_glcm_DifferenceEntropy	0.992140168594429
log-sigma-4-0-mm-3D_glcm_DifferenceVariance	0.9925531603167702
log-sigma-4-0-mm-3D_glcm_Id	0.9808721024496148
log-sigma-4-0-mm-3D_glcm_Idm	0.9813399955479918
log-sigma-4-0-mm-3D_glcm_Idmn	0.854710303649086
log-sigma-4-0-mm-3D_glcm_Idn	0.8955554015170131
log-sigma-4-0-mm-3D_glcm_Imc1	0.882834123212612
log-sigma-4-0-mm-3D_glcm_Imc2	0.8081890067444315
log-sigma-4-0-mm-3D_glcm_InverseVariance	0.9829553929873139
log-sigma-4-0-mm-3D_glcm_JointAverage	0.9656579792239051
log-sigma-4-0-mm-3D_glcm_JointEnergy	0.9560614365456419
log-sigma-4-0-mm-3D_glcm_JointEntropy	0.9764561475102158
log-sigma-4-0-mm-3D_glcm_MaximumProbability	0.9389950633403601
log-sigma-4-0-mm-3D_glcm_SumEntropy	0.9581765058852878
log-sigma-4-0-mm-3D_glcm_SumSquares	0.9353108459626666
log-sigma-4-0-mm-3D_gldm_DependenceEntropy	0.9420268593015568
log-sigma-4-0-mm-3D_gldm_DependenceNonUniformity	0.9693414950542972
log-sigma-4-0-mm-3D_gldm_DependenceNonUniformityNormalized	0.9272539080197681
log-sigma-4-0-mm-3D_gldm_DependenceVariance	0.9144709301999652
log-sigma-4-0-mm-3D_gldm_GrayLevelNonUniformity	0.9465669796814039
log-sigma-4-0-mm-3D_gldm_GrayLevelVariance	0.9479173132457939
log-sigma-4-0-mm-3D_gldm_HighGrayLevelEmphasis	0.9573041024772294
log-sigma-4-0-mm-3D_gldm_LargeDependenceEmphasis	0.9718641143899188
log-sigma-4-0-mm-3D_gldm_LargeDependenceHighGrayLevelEmphasis	0.87709833469645
log-sigma-4-0-mm-3D_gldm_LargeDependenceLowGrayLevelEmphasis	0.9293299293060345
log-sigma-4-0-mm-3D_gldm_LowGrayLevelEmphasis	0.9310918218241719
log-sigma-4-0-mm-3D_gldm_SmallDependenceEmphasis	0.972611998472186
log-sigma-4-0-mm-3D_gldm_SmallDependenceHighGrayLevelEmphasis	0.9763898541361746
log-sigma-4-0-mm-3D_gldm_SmallDependenceLowGrayLevelEmphasis	0.8110939930273242
log-sigma-4-0-mm-3D_glrlm_GrayLevelNonUniformity	0.9486096840868624
log-sigma-4-0-mm-3D_glrlm_GrayLevelNonUniformityNormalized	0.9572453999864632
log-sigma-4-0-mm-3D_glrlm_GrayLevelVariance	0.9527901220448385
log-sigma-4-0-mm-3D_glrlm_HighGrayLevelRunEmphasis	0.9595174871403512
log-sigma-4-0-mm-3D_glrlm_LongRunEmphasis	0.9749353779752893
log-sigma-4-0-mm-3D_glrlm_LongRunHighGrayLevelEmphasis	0.9215861130566284
log-sigma-4-0-mm-3D_glrlm_LongRunLowGrayLevelEmphasis	0.9510435964136313
log-sigma-4-0-mm-3D_glrlm_LowGrayLevelRunEmphasis	0.94387970805313115
log-sigma-4-0-mm-3D_glrlm_RunEntropy	0.9388948624311542
log-sigma-4-0-mm-3D_glrlm_RunLengthNonUniformity	0.9591658293110611
log-sigma-4-0-mm-3D_glrlm_RunLengthNonUniformityNormalized	0.9795190109883473
log-sigma-4-0-mm-3D_glrlm_RunPercentage	0.9753520341187409
log-sigma-4-0-mm-3D_glrlm_RunVariance	0.9629774374015161
log-sigma-4-0-mm-3D_glrlm_ShortRunEmphasis	0.9817443639545126
log-sigma-4-0-mm-3D_glrlm_ShortRunHighGrayLevelEmphasis	0.9640775249433537
log-sigma-4-0-mm-3D_glrlm_ShortRunLowGrayLevelEmphasis	0.9312903433759078
log-sigma-4-0-mm-3D_glszm_GrayLevelNonUniformity	0.9695165505749923
log-sigma-4-0-mm-3D_glszm_GrayLevelNonUniformityNormalized	0.7795123635976071
log-sigma-4-0-mm-3D_glszm_GrayLevelVariance	0.9134394061703361
log-sigma-4-0-mm-3D_glszm_HighGrayLevelZoneEmphasis	0.9642528829380936
log-sigma-4-0-mm-3D_glszm_LargeAreaEmphasis	0.9529668232114764
log-sigma-4-0-mm-3D_glszm_LargeAreaHighGrayLevelEmphasis	0.9039474574279628
log-sigma-4-0-mm-3D_glszm_LargeAreaLowGrayLevelEmphasis	0.907617725200207
log-sigma-4-0-mm-3D_glszm_LowGrayLevelZoneEmphasis	0.8981571460952683
log-sigma-4-0-mm-3D_glszm_SizeZoneNonUniformity	0.966575897954034
log-sigma-4-0-mm-3D_glszm_SizeZoneNonUniformityNormalized	0.5731986354171157
log-sigma-4-0-mm-3D_glszm_SmallAreaEmphasis	0.6170515467156513
log-sigma-4-0-mm-3D_glszm_SmallAreaHighGrayLevelEmphasis	0.9424596463389261
log-sigma-4-0-mm-3D_glszm_SmallAreaLowGrayLevelEmphasis	0.5360138862301406
log-sigma-4-0-mm-3D_glszm_ZoneEntropy	0.9790522896637501
log-sigma-4-0-mm-3D_glszm_ZonePercentage	0.9533588133669307
log-sigma-4-0-mm-3D_glszm_ZoneVariance	0.9575389329873203
log-sigma-4-0-mm-3D_ngtdm_Busyness	0.953235402317476
log-sigma-4-0-mm-3D_ngtdm_Coarseness	0.9638291578428946
log-sigma-4-0-mm-3D_ngtdm_Complexity	0.9662510754620507
log-sigma-4-0-mm-3D_ngtdm_Contrast	0.8787315684824754
log-sigma-4-0-mm-3D_ngtdm_Strength	0.9135519765150284
log-sigma-5-0-mm-3D_firstorder_10Percentile	0.964567893337706
log-sigma-5-0-mm-3D_firstorder_90Percentile	0.8819955107278793
log-sigma-5-0-mm-3D_firstorder_Energy	0.9429947702981756
log-sigma-5-0-mm-3D_firstorder_Entropy	0.9689924130786375
log-sigma-5-0-mm-3D_firstorder_InterquartileRange	0.9476420857212976
log-sigma-5-0-mm-3D_firstorder_Kurtosis	0.8344173315494743
log-sigma-5-0-mm-3D_firstorder_Maximum	0.8817598778881663
log-sigma-5-0-mm-3D_firstorder_Mean	0.926413879504022
log-sigma-5-0-mm-3D_firstorder_MeanAbsoluteDeviation	0.959901816802459
log-sigma-5-0-mm-3D_firstorder_Median	0.9184535988872202
log-sigma-5-0-mm-3D_firstorder_Minimum	0.9818708350507174
log-sigma-5-0-mm-3D_firstorder_Range	0.9717340699619605
log-sigma-5-0-mm-3D_firstorder_RobustMeanAbsoluteDeviation	0.9502416518367021
log-sigma-5-0-mm-3D_firstorder_RootMeanSquared	0.9232931020882382
log-sigma-5-0-mm-3D_firstorder_Skewness	0.8788456487004233
log-sigma-5-0-mm-3D_firstorder_TotalEnergy	0.9429947702981756
log-sigma-5-0-mm-3D_firstorder_Uniformity	0.958281167930396
log-sigma-5-0-mm-3D_firstorder_Variance	0.9496812972357157
log-sigma-5-0-mm-3D_glcm_Autocorrelation	0.96323187820824
log-sigma-5-0-mm-3D_glcm_ClusterProminence	0.8789562070366316
log-sigma-5-0-mm-3D_glcm_ClusterShade	0.8596801696502467
log-sigma-5-0-mm-3D_glcm_ClusterTendency	0.9340661778816935
log-sigma-5-0-mm-3D_glcm_Contrast	0.9910816591343138
log-sigma-5-0-mm-3D_glcm_Correlation	0.8577148203160206
log-sigma-5-0-mm-3D_glcm_DifferenceAverage	0.9900058022645404
log-sigma-5-0-mm-3D_glcm_DifferenceEntropy	0.9933002481362861
log-sigma-5-0-mm-3D_glcm_DifferenceVariance	0.9943540070502338
log-sigma-5-0-mm-3D_glcm_Id	0.9878777805573187
log-sigma-5-0-mm-3D_glcm_Idm	0.9883769628159389
log-sigma-5-0-mm-3D_glcm_Idmn	0.852658872671919
log-sigma-5-0-mm-3D_glcm_Idn	0.9018765633771637
log-sigma-5-0-mm-3D_glcm_Imc1	0.874738992956559
log-sigma-5-0-mm-3D_glcm_Imc2	0.8661116445777093
log-sigma-5-0-mm-3D_glcm_InverseVariance	0.9703131547929418
log-sigma-5-0-mm-3D_glcm_JointAverage	0.9685919938628035
log-sigma-5-0-mm-3D_glcm_JointEnergy	0.9729045641836314
log-sigma-5-0-mm-3D_glcm_JointEntropy	0.9807870974435987
log-sigma-5-0-mm-3D_glcm_MaximumProbability	0.9682509283254971
log-sigma-5-0-mm-3D_glcm_SumEntropy	0.9675196467808962
log-sigma-5-0-mm-3D_glcm_SumSquares	0.9388407137816364
log-sigma-5-0-mm-3D_gldm_DependenceEntropy	0.9485437995566042
log-sigma-5-0-mm-3D_gldm_DependenceNonUniformity	0.9728591464600903
log-sigma-5-0-mm-3D_gldm_DependenceNonUniformityNormalized	0.9589478415426691
log-sigma-5-0-mm-3D_gldm_DependenceVariance	0.9402588967243091
log-sigma-5-0-mm-3D_gldm_GrayLevelNonUniformity	0.9374522588649877
log-sigma-5-0-mm-3D_gldm_GrayLevelVariance	0.9498867404871421
log-sigma-5-0-mm-3D_gldm_HighGrayLevelEmphasis	0.964860555107044
log-sigma-5-0-mm-3D_gldm_LargeDependenceEmphasis	0.981427855620135
log-sigma-5-0-mm-3D_gldm_LargeDependenceHighGrayLevelEmphasis	0.9205566840740286
log-sigma-5-0-mm-3D_gldm_LargeDependenceLowGrayLevelEmphasis	0.8913459114803844
log-sigma-5-0-mm-3D_gldm_LowGrayLevelEmphasis	0.8898478469355369
log-sigma-5-0-mm-3D_gldm_SmallDependenceEmphasis	0.9822064328776732
log-sigma-5-0-mm-3D_gldm_SmallDependenceHighGrayLevelEmphasis	0.9697772053120862
log-sigma-5-0-mm-3D_gldm_SmallDependenceLowGrayLevelEmphasis	0.8169169406680157
log-sigma-5-0-mm-3D_glrlm_GrayLevelNonUniformity	0.9442676085755171
log-sigma-5-0-mm-3D_glrlm_GrayLevelNonUniformityNormalized	0.9508120881568146
log-sigma-5-0-mm-3D_glrlm_GrayLevelVariance	0.9561186649251625
log-sigma-5-0-mm-3D_glrlm_HighGrayLevelRunEmphasis	0.9654704539724518
log-sigma-5-0-mm-3D_glrlm_LongRunEmphasis	0.9786117493093771
log-sigma-5-0-mm-3D_glrlm_LongRunHighGrayLevelEmphasis	0.9451582893818737
log-sigma-5-0-mm-3D_glrlm_LongRunLowGrayLevelEmphasis	0.8972395269545085
log-sigma-5-0-mm-3D_glrlm_LowGrayLevelRunEmphasis	0.8901824079433543
log-sigma-5-0-mm-3D_glrlm_RunEntropy	0.9409102607025214
log-sigma-5-0-mm-3D_glrlm_RunLengthNonUniformity	0.9624459665001958
log-sigma-5-0-mm-3D_glrlm_RunLengthNonUniformityNormalized	0.9874978521517609
log-sigma-5-0-mm-3D_glrlm_RunPercentage	0.9848437802816916
log-sigma-5-0-mm-3D_glrlm_RunVariance	0.9556812221689864
log-sigma-5-0-mm-3D_glrlm_ShortRunEmphasis	0.9851535071383443
log-sigma-5-0-mm-3D_glrlm_ShortRunHighGrayLevelEmphasis	0.9684018920535427
log-sigma-5-0-mm-3D_glrlm_ShortRunLowGrayLevelEmphasis	0.8782711426739878
log-sigma-5-0-mm-3D_glszm_GrayLevelNonUniformity	0.9419335124549122
log-sigma-5-0-mm-3D_glszm_GrayLevelNonUniformityNormalized	0.8968266916147838
log-sigma-5-0-mm-3D_glszm_GrayLevelVariance	0.9449328794162369
log-sigma-5-0-mm-3D_glszm_HighGrayLevelZoneEmphasis	0.9550489705414719
log-sigma-5-0-mm-3D_glszm_LargeAreaEmphasis	0.9375332323707605
log-sigma-5-0-mm-3D_glszm_LargeAreaHighGrayLevelEmphasis	0.9393483154656109
log-sigma-5-0-mm-3D_glszm_LargeAreaLowGrayLevelEmphasis	0.9028775067885356
log-sigma-5-0-mm-3D_glszm_LowGrayLevelZoneEmphasis	0.8640731106940983
log-sigma-5-0-mm-3D_glszm_SizeZoneNonUniformity	0.9124807730577968
log-sigma-5-0-mm-3D_glszm_SizeZoneNonUniformityNormalized	0.6941710233818522
log-sigma-5-0-mm-3D_glszm_SmallAreaEmphasis	0.40522746707278545
log-sigma-5-0-mm-3D_glszm_SmallAreaHighGrayLevelEmphasis	0.8920205035728948
log-sigma-5-0-mm-3D_glszm_SmallAreaLowGrayLevelEmphasis	0.08379528595516285
log-sigma-5-0-mm-3D_glszm_ZoneEntropy	0.9767035582955754
log-sigma-5-0-mm-3D_glszm_ZonePercentage	0.9529512178415266
log-sigma-5-0-mm-3D_glszm_ZoneVariance	0.9456819236855207
log-sigma-5-0-mm-3D_ngtdm_Busyness	0.8568656317190277
log-sigma-5-0-mm-3D_ngtdm_Coarseness	0.9579837324564511
log-sigma-5-0-mm-3D_ngtdm_Complexity	0.965904688561954
log-sigma-5-0-mm-3D_ngtdm_Contrast	0.8267844659264546
log-sigma-5-0-mm-3D_ngtdm_Strength	0.9335025900678219
original_firstorder_10Percentile	0.9165442233378807
original_firstorder_90Percentile	0.9755318107132198
original_firstorder_Energy	0.9590454022183373
original_firstorder_Entropy	0.9407407664335687
original_firstorder_InterquartileRange	0.9678183710516743
original_firstorder_Kurtosis	0.920123399884455
original_firstorder_Maximum	0.851759693071599
original_firstorder_Mean	0.9448579533872571
original_firstorder_MeanAbsoluteDeviation	0.9823471515787189
original_firstorder_Median	0.9136542028582421
original_firstorder_Minimum	0.9036967594691437
original_firstorder_Range	0.8561863354203783
original_firstorder_RobustMeanAbsoluteDeviation	0.9763106630068427
original_firstorder_RootMeanSquared	0.9577814414944411
original_firstorder_Skewness	0.9144877176742314
original_firstorder_TotalEnergy	0.9590454022183373
original_firstorder_Uniformity	0.8858038060234625
original_firstorder_Variance	0.9835049008313043
original_glcm_Autocorrelation	0.9566039192026894
original_glcm_ClusterProminence	0.9297564572369063
original_glcm_ClusterShade	0.7921451492747543
original_glcm_ClusterTendency	0.9769239612664357
original_glcm_Contrast	0.9683909830763486
original_glcm_Correlation	0.8702914867719875
original_glcm_DifferenceAverage	0.9534135079633647
original_glcm_DifferenceEntropy	0.9669836524187929
original_glcm_DifferenceVariance	0.9867522115755852
original_glcm_Id	0.8886073516805785
original_glcm_Idm	0.8723595881148053
original_glcm_Idmn	0.8853432392267289
original_glcm_Idn	0.8637453242751387
original_glcm_Imc1	0.9405413531401038
original_glcm_Imc2	0.9190850267709467
original_glcm_InverseVariance	0.8980768359560894
original_glcm_JointAverage	0.9515288007309302
original_glcm_JointEnergy	0.7977474089149209
original_glcm_JointEntropy	0.93971188218236
original_glcm_MaximumProbability	0.751070359568587
original_glcm_SumEntropy	0.9470943849888394
original_glcm_SumSquares	0.979713077421165
original_gldm_DependenceEntropy	0.9675600210522979
original_gldm_DependenceNonUniformity	0.9521716680269972
original_gldm_DependenceNonUniformityNormalized	0.8095485653852958
original_gldm_DependenceVariance	0.7435469629778144
original_gldm_GrayLevelNonUniformity	0.904494299413333
original_gldm_GrayLevelVariance	0.983488721845325
original_gldm_HighGrayLevelEmphasis	0.9635759180354805
original_gldm_LargeDependenceEmphasis	0.7748763452399299
original_gldm_LargeDependenceHighGrayLevelEmphasis	0.911891205185792
original_gldm_LargeDependenceLowGrayLevelEmphasis	0.7858163798777154
original_gldm_LowGrayLevelEmphasis	0.8005268669991237
original_gldm_SmallDependenceEmphasis	0.9232124016514066
original_gldm_SmallDependenceHighGrayLevelEmphasis	0.965567447222035
original_gldm_SmallDependenceLowGrayLevelEmphasis	0.728869614114851
original_glrlm_GrayLevelNonUniformity	0.918470277465568
original_glrlm_GrayLevelNonUniformityNormalized	0.9163027793007031
original_glrlm_GrayLevelVariance	0.984953240957985
original_glrlm_HighGrayLevelRunEmphasis	0.9657257294245423
original_glrlm_LongRunEmphasis	0.8151134631600515
original_glrlm_LongRunHighGrayLevelEmphasis	0.9581957656738413
original_glrlm_LongRunLowGrayLevelEmphasis	0.8226070991536475
original_glrlm_LowGrayLevelRunEmphasis	0.7998856260624053
original_glrlm_RunEntropy	0.9701258848232435
original_glrlm_RunLengthNonUniformity	0.9544611143897783
original_glrlm_RunLengthNonUniformityNormalized	0.8366389406438617
original_glrlm_RunPercentage	0.8252024671509174
original_glrlm_RunVariance	0.7982740160217664
original_glrlm_ShortRunEmphasis	0.8371322220922222
original_glrlm_ShortRunHighGrayLevelEmphasis	0.966231539369111
original_glrlm_ShortRunLowGrayLevelEmphasis	0.7884191671099722
original_glszm_GrayLevelNonUniformity	0.9584371902831987
original_glszm_GrayLevelNonUniformityNormalized	0.9836656229215237
original_glszm_GrayLevelVariance	0.9738314165283251
original_glszm_HighGrayLevelZoneEmphasis	0.9707090355336293
original_glszm_LargeAreaEmphasis	0.8933360995579911
original_glszm_LargeAreaHighGrayLevelEmphasis	0.8837170064777093
original_glszm_LargeAreaLowGrayLevelEmphasis	0.7851475260361468
original_glszm_LowGrayLevelZoneEmphasis	0.787485955945802
original_glszm_SizeZoneNonUniformity	0.9642889193339693
original_glszm_SizeZoneNonUniformityNormalized	0.9107465895932421
original_glszm_SmallAreaEmphasis	0.9010298481530526
original_glszm_SmallAreaHighGrayLevelEmphasis	0.9699390603092096
original_glszm_SmallAreaLowGrayLevelEmphasis	0.7465668608032549
original_glszm_ZoneEntropy	0.9343796634465916
original_glszm_ZonePercentage	0.9194927325906354
original_glszm_ZoneVariance	0.8924241369489129
original_ngtdm_Busyness	0.853957506210674
original_ngtdm_Coarseness	0.9275385188660694
original_ngtdm_Complexity	0.877078916191153
original_ngtdm_Contrast	0.9488439033004173
original_ngtdm_Strength	0.9548825668841892
original_shape_Elongation	0.8085114891017684
original_shape_Flatness	0.8757686499009449
original_shape_LeastAxisLength	0.9544399450426174
original_shape_MajorAxisLength	0.9486048238101111
original_shape_Maximum2DDiameterColumn	0.9449239061672168
original_shape_Maximum2DDiameterRow	0.9518752189185491
original_shape_Maximum2DDiameterSlice	0.9592055339176734
original_shape_Maximum3DDiameter	0.9494822376762143
original_shape_MeshVolume	0.9529047094186709
original_shape_MinorAxisLength	0.9641433771384231
original_shape_Sphericity	0.9683837499646754
original_shape_SurfaceArea	0.953677527842224
original_shape_SurfaceVolumeRatio	0.9227751471643398
original_shape_VoxelVolume	0.952805863744769
wavelet-HHH_firstorder_10Percentile	0.9817370258130171
wavelet-HHH_firstorder_90Percentile	0.9793155921800233
wavelet-HHH_firstorder_Energy	0.9528028019120991
wavelet-HHH_firstorder_Entropy	0.9866713212412357
wavelet-HHH_firstorder_InterquartileRange	0.9708512633254028
wavelet-HHH_firstorder_Kurtosis	0.7440156266444982
wavelet-HHH_firstorder_Maximum	0.8625172484014578
wavelet-HHH_firstorder_Mean	0.6701922015188934
wavelet-HHH_firstorder_MeanAbsoluteDeviation	0.9832296394783564
wavelet-HHH_firstorder_Median	-0.020644489970817793
wavelet-HHH_firstorder_Minimum	0.7692066427399188
wavelet-HHH_firstorder_Range	0.8843850019775793
wavelet-HHH_firstorder_RobustMeanAbsoluteDeviation	0.9775272304061834
wavelet-HHH_firstorder_RootMeanSquared	0.7100120900983916
wavelet-HHH_firstorder_Skewness	0.1884631187632855
wavelet-HHH_firstorder_TotalEnergy	0.9528028019120991
wavelet-HHH_firstorder_Uniformity	0.9854085540985462
wavelet-HHH_firstorder_Variance	0.9806562469587651
wavelet-HHH_glcm_Autocorrelation	0.6840612452394922
wavelet-HHH_glcm_ClusterProminence	0.9515090271345479
wavelet-HHH_glcm_ClusterShade	0.5170177470649329
wavelet-HHH_glcm_ClusterTendency	0.9791045809718136
wavelet-HHH_glcm_Contrast	0.9797836050097746
wavelet-HHH_glcm_Correlation	0.9154044165498164
wavelet-HHH_glcm_DifferenceAverage	0.9826204114178445
wavelet-HHH_glcm_DifferenceEntropy	0.9858858929935747
wavelet-HHH_glcm_DifferenceVariance	0.9770093361558032
wavelet-HHH_glcm_Id	0.9820089347270616
wavelet-HHH_glcm_Idm	0.9823843054922985
wavelet-HHH_glcm_Idmn	0.581245554432451
wavelet-HHH_glcm_Idn	0.6089318494490439
wavelet-HHH_glcm_Imc1	0.8901722157749642
wavelet-HHH_glcm_Imc2	0.9262733309119321
wavelet-HHH_glcm_InverseVariance	0.9417997800284643
wavelet-HHH_glcm_JointAverage	0.730042298133934
wavelet-HHH_glcm_JointEnergy	0.9837413832261952
wavelet-HHH_glcm_JointEntropy	0.9856635146893284
wavelet-HHH_glcm_MaximumProbability	0.9753595469155173
wavelet-HHH_glcm_SumEntropy	0.9853875782836479
wavelet-HHH_glcm_SumSquares	0.9794890243347734
wavelet-HHH_gldm_DependenceEntropy	0.9754936526159302
wavelet-HHH_gldm_DependenceNonUniformity	0.9484888157386111
wavelet-HHH_gldm_DependenceNonUniformityNormalized	0.9342580607090102
wavelet-HHH_gldm_DependenceVariance	0.8760662867485638
wavelet-HHH_gldm_GrayLevelNonUniformity	0.949932815289611
wavelet-HHH_gldm_GrayLevelVariance	0.9800413191957639
wavelet-HHH_gldm_HighGrayLevelEmphasis	0.6944213939283134
wavelet-HHH_gldm_LargeDependenceEmphasis	0.9760715255512145
wavelet-HHH_gldm_LargeDependenceHighGrayLevelEmphasis	0.5687402921262342
wavelet-HHH_gldm_LargeDependenceLowGrayLevelEmphasis	0.8483990999185529
wavelet-HHH_gldm_LowGrayLevelEmphasis	0.7049740416826437
wavelet-HHH_gldm_SmallDependenceEmphasis	0.9318349734310494
wavelet-HHH_gldm_SmallDependenceHighGrayLevelEmphasis	0.8227526268370393
wavelet-HHH_gldm_SmallDependenceLowGrayLevelEmphasis	0.49565974871320534
wavelet-HHH_glrlm_GrayLevelNonUniformity	0.9502542994968315
wavelet-HHH_glrlm_GrayLevelNonUniformityNormalized	0.9872233111217763
wavelet-HHH_glrlm_GrayLevelVariance	0.9803065333733109
wavelet-HHH_glrlm_HighGrayLevelRunEmphasis	0.6972375037019981
wavelet-HHH_glrlm_LongRunEmphasis	0.9778861431913012
wavelet-HHH_glrlm_LongRunHighGrayLevelEmphasis	0.5981245070640976
wavelet-HHH_glrlm_LongRunLowGrayLevelEmphasis	0.8180302401431445
wavelet-HHH_glrlm_LowGrayLevelRunEmphasis	0.6896453057886655
wavelet-HHH_glrlm_RunEntropy	0.978199794885796
wavelet-HHH_glrlm_RunLengthNonUniformity	0.9552398525300826
wavelet-HHH_glrlm_RunLengthNonUniformityNormalized	0.977116799826067
wavelet-HHH_glrlm_RunPercentage	0.9766120769961164
wavelet-HHH_glrlm_RunVariance	0.9726804513193094
wavelet-HHH_glrlm_ShortRunEmphasis	0.979439943006106
wavelet-HHH_glrlm_ShortRunHighGrayLevelEmphasis	0.7305977314249528
wavelet-HHH_glrlm_ShortRunLowGrayLevelEmphasis	0.6334648109718277
wavelet-HHH_glszm_GrayLevelNonUniformity	0.9581933294677305
wavelet-HHH_glszm_GrayLevelNonUniformityNormalized	0.9599020559607497
wavelet-HHH_glszm_GrayLevelVariance	0.9514361632405385
wavelet-HHH_glszm_HighGrayLevelZoneEmphasis	0.7276928566588343
wavelet-HHH_glszm_LargeAreaEmphasis	0.9151567653001528
wavelet-HHH_glszm_LargeAreaHighGrayLevelEmphasis	0.877913935051019
wavelet-HHH_glszm_LargeAreaLowGrayLevelEmphasis	0.9402098715514234
wavelet-HHH_glszm_LowGrayLevelZoneEmphasis	0.690011223499858
wavelet-HHH_glszm_SizeZoneNonUniformity	0.9540441123040256
wavelet-HHH_glszm_SizeZoneNonUniformityNormalized	0.33861913397350624
wavelet-HHH_glszm_SmallAreaEmphasis	0.33482842651825034
wavelet-HHH_glszm_SmallAreaHighGrayLevelEmphasis	0.7312513767802812
wavelet-HHH_glszm_SmallAreaLowGrayLevelEmphasis	0.7416793542595959
wavelet-HHH_glszm_ZoneEntropy	0.9134161356502085
wavelet-HHH_glszm_ZonePercentage	0.8584064444836584
wavelet-HHH_glszm_ZoneVariance	0.9135814055503646
wavelet-HHH_ngtdm_Busyness	0.8743860695484305
wavelet-HHH_ngtdm_Coarseness	0.9230339309610973
wavelet-HHH_ngtdm_Complexity	0.8774102203112845
wavelet-HHH_ngtdm_Contrast	0.6071475304076285
wavelet-HHH_ngtdm_Strength	0.8068487359697324
wavelet-HHL_firstorder_10Percentile	0.9556679301978614
wavelet-HHL_firstorder_90Percentile	0.9737593352371038
wavelet-HHL_firstorder_Energy	0.9528116115313071
wavelet-HHL_firstorder_Entropy	0.9810133587067875
wavelet-HHL_firstorder_InterquartileRange	0.9616237643695379
wavelet-HHL_firstorder_Kurtosis	0.802940185756394
wavelet-HHL_firstorder_Maximum	0.780895325404277
wavelet-HHL_firstorder_Mean	0.8549463822940736
wavelet-HHL_firstorder_MeanAbsoluteDeviation	0.9754567953019153
wavelet-HHL_firstorder_Median	0.5587311002218293
wavelet-HHL_firstorder_Minimum	0.8161644135282833
wavelet-HHL_firstorder_Range	0.8652163720614161
wavelet-HHL_firstorder_RobustMeanAbsoluteDeviation	0.9679966204606947
wavelet-HHL_firstorder_RootMeanSquared	0.8760373710926139
wavelet-HHL_firstorder_Skewness	0.7832091301007047
wavelet-HHL_firstorder_TotalEnergy	0.9528116115313071
wavelet-HHL_firstorder_Uniformity	0.9779998464968486
wavelet-HHL_firstorder_Variance	0.9736844872266749
wavelet-HHL_glcm_Autocorrelation	0.8028569752702023
wavelet-HHL_glcm_ClusterProminence	0.932411877006138
wavelet-HHL_glcm_ClusterShade	0.765825724395262
wavelet-HHL_glcm_ClusterTendency	0.9726050344466224
wavelet-HHL_glcm_Contrast	0.9720629748767982
wavelet-HHL_glcm_Correlation	0.9016141309683633
wavelet-HHL_glcm_DifferenceAverage	0.9755912103638328
wavelet-HHL_glcm_DifferenceEntropy	0.9786928126828885
wavelet-HHL_glcm_DifferenceVariance	0.9685906624965989
wavelet-HHL_glcm_Id	0.9748445658429947
wavelet-HHL_glcm_Idm	0.974731607371654
wavelet-HHL_glcm_Idmn	0.7121463882194417
wavelet-HHL_glcm_Idn	0.7278305290602852
wavelet-HHL_glcm_Imc1	0.9333032413848045
wavelet-HHL_glcm_Imc2	0.9323370655985778
wavelet-HHL_glcm_InverseVariance	0.9672595419401324
wavelet-HHL_glcm_JointAverage	0.8262892343326129
wavelet-HHL_glcm_JointEnergy	0.974057587577588
wavelet-HHL_glcm_JointEntropy	0.9808028508002061
wavelet-HHL_glcm_MaximumProbability	0.9629664861817858
wavelet-HHL_glcm_SumEntropy	0.9803043481472239
wavelet-HHL_glcm_SumSquares	0.9725722547457488
wavelet-HHL_gldm_DependenceEntropy	0.9576482684750779
wavelet-HHL_gldm_DependenceNonUniformity	0.9529555593675477
wavelet-HHL_gldm_DependenceNonUniformityNormalized	0.9401505847218866
wavelet-HHL_gldm_DependenceVariance	0.9099451132742402
wavelet-HHL_gldm_GrayLevelNonUniformity	0.9506399539373117
wavelet-HHL_gldm_GrayLevelVariance	0.9736191907946653
wavelet-HHL_gldm_HighGrayLevelEmphasis	0.8112995823724429
wavelet-HHL_gldm_LargeDependenceEmphasis	0.9648447885526358
wavelet-HHL_gldm_LargeDependenceHighGrayLevelEmphasis	0.677575406375782
wavelet-HHL_gldm_LargeDependenceLowGrayLevelEmphasis	0.821702448956897
wavelet-HHL_gldm_LowGrayLevelEmphasis	0.652733864556424
wavelet-HHL_gldm_SmallDependenceEmphasis	0.9533975116626564
wavelet-HHL_gldm_SmallDependenceHighGrayLevelEmphasis	0.9041080823232528
wavelet-HHL_gldm_SmallDependenceLowGrayLevelEmphasis	0.47285553412887155
wavelet-HHL_glrlm_GrayLevelNonUniformity	0.9517286003971267
wavelet-HHL_glrlm_GrayLevelNonUniformityNormalized	0.9796958062392719
wavelet-HHL_glrlm_GrayLevelVariance	0.9741270535921407
wavelet-HHL_glrlm_HighGrayLevelRunEmphasis	0.8120719167542895
wavelet-HHL_glrlm_LongRunEmphasis	0.9661540377488091
wavelet-HHL_glrlm_LongRunHighGrayLevelEmphasis	0.7398955432278125
wavelet-HHL_glrlm_LongRunLowGrayLevelEmphasis	0.7488277853926605
wavelet-HHL_glrlm_LowGrayLevelRunEmphasis	0.642954849142269
wavelet-HHL_glrlm_RunEntropy	0.9769206174515667
wavelet-HHL_glrlm_RunLengthNonUniformity	0.954493437324809
wavelet-HHL_glrlm_RunLengthNonUniformityNormalized	0.9688314534611119
wavelet-HHL_glrlm_RunPercentage	0.9694347512976247
wavelet-HHL_glrlm_RunVariance	0.9637425946722193
wavelet-HHL_glrlm_ShortRunEmphasis	0.969725923998394
wavelet-HHL_glrlm_ShortRunHighGrayLevelEmphasis	0.8282082163886142
wavelet-HHL_glrlm_ShortRunLowGrayLevelEmphasis	0.6092281428369944
wavelet-HHL_glszm_GrayLevelNonUniformity	0.9620241902368756
wavelet-HHL_glszm_GrayLevelNonUniformityNormalized	0.9627001143353169
wavelet-HHL_glszm_GrayLevelVariance	0.9584237088575004
wavelet-HHL_glszm_HighGrayLevelZoneEmphasis	0.8201093441062698
wavelet-HHL_glszm_LargeAreaEmphasis	0.9313639865591103
wavelet-HHL_glszm_LargeAreaHighGrayLevelEmphasis	0.8392577717123427
wavelet-HHL_glszm_LargeAreaLowGrayLevelEmphasis	0.8925750460863174
wavelet-HHL_glszm_LowGrayLevelZoneEmphasis	0.5230353968058439
wavelet-HHL_glszm_SizeZoneNonUniformity	0.9624165335107581
wavelet-HHL_glszm_SizeZoneNonUniformityNormalized	0.36243146749345584
wavelet-HHL_glszm_SmallAreaEmphasis	0.3747718666514189
wavelet-HHL_glszm_SmallAreaHighGrayLevelEmphasis	0.8304369745044996
wavelet-HHL_glszm_SmallAreaLowGrayLevelEmphasis	0.5440526701073272
wavelet-HHL_glszm_ZoneEntropy	0.9184915265552593
wavelet-HHL_glszm_ZonePercentage	0.946275116085423
wavelet-HHL_glszm_ZoneVariance	0.9317960600916783
wavelet-HHL_ngtdm_Busyness	0.9056842410696355
wavelet-HHL_ngtdm_Coarseness	0.9290178531143687
wavelet-HHL_ngtdm_Complexity	0.9127318358785171
wavelet-HHL_ngtdm_Contrast	0.8299067946383926
wavelet-HHL_ngtdm_Strength	0.912177861896496
wavelet-HLH_firstorder_10Percentile	0.9669371580701617
wavelet-HLH_firstorder_90Percentile	0.9711289241289806
wavelet-HLH_firstorder_Energy	0.9528343479588246
wavelet-HLH_firstorder_Entropy	0.974948944914718
wavelet-HLH_firstorder_InterquartileRange	0.9510969879379844
wavelet-HLH_firstorder_Kurtosis	0.8559003741835339
wavelet-HLH_firstorder_Maximum	0.7442018828207538
wavelet-HLH_firstorder_Mean	0.45632907156123925
wavelet-HLH_firstorder_MeanAbsoluteDeviation	0.9720504268155825
wavelet-HLH_firstorder_Median	0.49418759830393294
wavelet-HLH_firstorder_Minimum	0.7785224603885306
wavelet-HLH_firstorder_Range	0.7928002321565889
wavelet-HLH_firstorder_RobustMeanAbsoluteDeviation	0.9598672409046399
wavelet-HLH_firstorder_RootMeanSquared	0.6914118699116175
wavelet-HLH_firstorder_Skewness	0.6730768345787249
wavelet-HLH_firstorder_TotalEnergy	0.9528343479588246
wavelet-HLH_firstorder_Uniformity	0.965535211441139
wavelet-HLH_firstorder_Variance	0.9739729800853449
wavelet-HLH_glcm_Autocorrelation	0.7389491809031021
wavelet-HLH_glcm_ClusterProminence	0.9526490735702591
wavelet-HLH_glcm_ClusterShade	0.775599854591163
wavelet-HLH_glcm_ClusterTendency	0.9739514916088081
wavelet-HLH_glcm_Contrast	0.9750231424195559
wavelet-HLH_glcm_Correlation	0.9292219828508114
wavelet-HLH_glcm_DifferenceAverage	0.9742046480537918
wavelet-HLH_glcm_DifferenceEntropy	0.979572470768245
wavelet-HLH_glcm_DifferenceVariance	0.9737973552432688
wavelet-HLH_glcm_Id	0.9659177942242926
wavelet-HLH_glcm_Idm	0.9657560030694448
wavelet-HLH_glcm_Idmn	0.722587058191117
wavelet-HLH_glcm_Idn	0.7479889854912035
wavelet-HLH_glcm_Imc1	0.9143933792472213
wavelet-HLH_glcm_Imc2	0.9172709968744934
wavelet-HLH_glcm_InverseVariance	0.9716277634821209
wavelet-HLH_glcm_JointAverage	0.7537638176399686
wavelet-HLH_glcm_JointEnergy	0.9598843573383382
wavelet-HLH_glcm_JointEntropy	0.97703952980581
wavelet-HLH_glcm_MaximumProbability	0.9516884243562032
wavelet-HLH_glcm_SumEntropy	0.9764973588183488
wavelet-HLH_glcm_SumSquares	0.974650990213961
wavelet-HLH_gldm_DependenceEntropy	0.9665918823401545
wavelet-HLH_gldm_DependenceNonUniformity	0.9534099200781038
wavelet-HLH_gldm_DependenceNonUniformityNormalized	0.9298629172164975
wavelet-HLH_gldm_DependenceVariance	0.890650080888867
wavelet-HLH_gldm_GrayLevelNonUniformity	0.942792888659039
wavelet-HLH_gldm_GrayLevelVariance	0.9739127256243074
wavelet-HLH_gldm_HighGrayLevelEmphasis	0.7468756075653367
wavelet-HLH_gldm_LargeDependenceEmphasis	0.9447385924220959
wavelet-HLH_gldm_LargeDependenceHighGrayLevelEmphasis	0.6791750493306113
wavelet-HLH_gldm_LargeDependenceLowGrayLevelEmphasis	0.8008567688883913
wavelet-HLH_gldm_LowGrayLevelEmphasis	0.6873494863728478
wavelet-HLH_gldm_SmallDependenceEmphasis	0.9521412801461167
wavelet-HLH_gldm_SmallDependenceHighGrayLevelEmphasis	0.8468261247141751
wavelet-HLH_gldm_SmallDependenceLowGrayLevelEmphasis	0.5632985002043245
wavelet-HLH_glrlm_GrayLevelNonUniformity	0.9476159803315201
wavelet-HLH_glrlm_GrayLevelNonUniformityNormalized	0.9702870267069937
wavelet-HLH_glrlm_GrayLevelVariance	0.9738574800827654
wavelet-HLH_glrlm_HighGrayLevelRunEmphasis	0.7473865760081185
wavelet-HLH_glrlm_LongRunEmphasis	0.9460558280990571
wavelet-HLH_glrlm_LongRunHighGrayLevelEmphasis	0.6888551173999097
wavelet-HLH_glrlm_LongRunLowGrayLevelEmphasis	0.7478560275624795
wavelet-HLH_glrlm_LowGrayLevelRunEmphasis	0.6809255263779123
wavelet-HLH_glrlm_RunEntropy	0.9794977325231833
wavelet-HLH_glrlm_RunLengthNonUniformity	0.9566647493916083
wavelet-HLH_glrlm_RunLengthNonUniformityNormalized	0.9542383595067628
wavelet-HLH_glrlm_RunPercentage	0.9512968909813123
wavelet-HLH_glrlm_RunVariance	0.9388099133116269
wavelet-HLH_glrlm_ShortRunEmphasis	0.95430499475495
wavelet-HLH_glrlm_ShortRunHighGrayLevelEmphasis	0.7637912917031059
wavelet-HLH_glrlm_ShortRunLowGrayLevelEmphasis	0.6607837857753766
wavelet-HLH_glszm_GrayLevelNonUniformity	0.9539558746933402
wavelet-HLH_glszm_GrayLevelNonUniformityNormalized	0.9435272793505037
wavelet-HLH_glszm_GrayLevelVariance	0.9393752191442168
wavelet-HLH_glszm_HighGrayLevelZoneEmphasis	0.7545548448775178
wavelet-HLH_glszm_LargeAreaEmphasis	0.9204539263889978
wavelet-HLH_glszm_LargeAreaHighGrayLevelEmphasis	0.8473758094098454
wavelet-HLH_glszm_LargeAreaLowGrayLevelEmphasis	0.6947392137144065
wavelet-HLH_glszm_LowGrayLevelZoneEmphasis	0.6154456794978932
wavelet-HLH_glszm_SizeZoneNonUniformity	0.9542807179232187
wavelet-HLH_glszm_SizeZoneNonUniformityNormalized	0.694793086706805
wavelet-HLH_glszm_SmallAreaEmphasis	0.7155084938330187
wavelet-HLH_glszm_SmallAreaHighGrayLevelEmphasis	0.7623511037509169
wavelet-HLH_glszm_SmallAreaLowGrayLevelEmphasis	0.6030154829765921
wavelet-HLH_glszm_ZoneEntropy	0.9330734095879989
wavelet-HLH_glszm_ZonePercentage	0.9492954031449653
wavelet-HLH_glszm_ZoneVariance	0.920603678472895
wavelet-HLH_ngtdm_Busyness	0.7190336635107215
wavelet-HLH_ngtdm_Coarseness	0.930799279173661
wavelet-HLH_ngtdm_Complexity	0.8628751367379909
wavelet-HLH_ngtdm_Contrast	0.8491458776966541
wavelet-HLH_ngtdm_Strength	0.8763179801920393
wavelet-HLL_firstorder_10Percentile	0.9498232994462115
wavelet-HLL_firstorder_90Percentile	0.965023179854311
wavelet-HLL_firstorder_Energy	0.9513291402727981
wavelet-HLL_firstorder_Entropy	0.9669114201940736
wavelet-HLL_firstorder_InterquartileRange	0.9455200842793744
wavelet-HLL_firstorder_Kurtosis	0.8829437542053704
wavelet-HLL_firstorder_Maximum	0.8807369343380156
wavelet-HLL_firstorder_Mean	0.7899217747058421
wavelet-HLL_firstorder_MeanAbsoluteDeviation	0.9590732959229633
wavelet-HLL_firstorder_Median	0.8404658638980925
wavelet-HLL_firstorder_Minimum	0.7716291571219553
wavelet-HLL_firstorder_Range	0.8364093775844587
wavelet-HLL_firstorder_RobustMeanAbsoluteDeviation	0.9542626754410507
wavelet-HLL_firstorder_RootMeanSquared	0.8300825396667171
wavelet-HLL_firstorder_Skewness	0.7844679176203818
wavelet-HLL_firstorder_TotalEnergy	0.9513291402727981
wavelet-HLL_firstorder_Uniformity	0.9498111173920851
wavelet-HLL_firstorder_Variance	0.9086369734106524
wavelet-HLL_glcm_Autocorrelation	0.7836788292125969
wavelet-HLL_glcm_ClusterProminence	0.6601481069675769
wavelet-HLL_glcm_ClusterShade	0.6661494383327672
wavelet-HLL_glcm_ClusterTendency	0.9234776978082603
wavelet-HLL_glcm_Contrast	0.9134721080287561
wavelet-HLL_glcm_Correlation	0.712781929201794
wavelet-HLL_glcm_DifferenceAverage	0.9648226444448385
wavelet-HLL_glcm_DifferenceEntropy	0.973764957796346
wavelet-HLL_glcm_DifferenceVariance	0.8445013472127068
wavelet-HLL_glcm_Id	0.9518281916253264
wavelet-HLL_glcm_Idm	0.9480612572094086
wavelet-HLL_glcm_Idmn	0.8234632882699544
wavelet-HLL_glcm_Idn	0.8458091960218127
wavelet-HLL_glcm_Imc1	0.937656001869517
wavelet-HLL_glcm_Imc2	0.9165019183215082
wavelet-HLL_glcm_InverseVariance	0.9612252215401593
wavelet-HLL_glcm_JointAverage	0.7757058291276212
wavelet-HLL_glcm_JointEnergy	0.9276483148276624
wavelet-HLL_glcm_JointEntropy	0.9712402160945514
wavelet-HLL_glcm_MaximumProbability	0.8470445190093997
wavelet-HLL_glcm_SumEntropy	0.9684989852428323
wavelet-HLL_glcm_SumSquares	0.9276547569529522
wavelet-HLL_gldm_DependenceEntropy	0.965934954484336
wavelet-HLL_gldm_DependenceNonUniformity	0.9535304637902074
wavelet-HLL_gldm_DependenceNonUniformityNormalized	0.9200593430405026
wavelet-HLL_gldm_DependenceVariance	0.8295190116042389
wavelet-HLL_gldm_GrayLevelNonUniformity	0.9461752779318927
wavelet-HLL_gldm_GrayLevelVariance	0.908874968949289
wavelet-HLL_gldm_HighGrayLevelEmphasis	0.7825541947363347
wavelet-HLL_gldm_LargeDependenceEmphasis	0.8954268282407674
wavelet-HLL_gldm_LargeDependenceHighGrayLevelEmphasis	0.7720539366556705
wavelet-HLL_gldm_LargeDependenceLowGrayLevelEmphasis	0.870043556012594
wavelet-HLL_gldm_LowGrayLevelEmphasis	0.8308232812773478
wavelet-HLL_gldm_SmallDependenceEmphasis	0.949906934751647
wavelet-HLL_gldm_SmallDependenceHighGrayLevelEmphasis	0.7851290004843879
wavelet-HLL_gldm_SmallDependenceLowGrayLevelEmphasis	0.7335382511149156
wavelet-HLL_glrlm_GrayLevelNonUniformity	0.9507208640203277
wavelet-HLL_glrlm_GrayLevelNonUniformityNormalized	0.9600905624092164
wavelet-HLL_glrlm_GrayLevelVariance	0.9040655095243189
wavelet-HLL_glrlm_HighGrayLevelRunEmphasis	0.7827623785000544
wavelet-HLL_glrlm_LongRunEmphasis	0.9135975543479191
wavelet-HLL_glrlm_LongRunHighGrayLevelEmphasis	0.7790128366105882
wavelet-HLL_glrlm_LongRunLowGrayLevelEmphasis	0.8552072953844614
wavelet-HLL_glrlm_LowGrayLevelRunEmphasis	0.8313958871235098
wavelet-HLL_glrlm_RunEntropy	0.9711212265071286
wavelet-HLL_glrlm_RunLengthNonUniformity	0.9545429684891203
wavelet-HLL_glrlm_RunLengthNonUniformityNormalized	0.9320405799441202
wavelet-HLL_glrlm_RunPercentage	0.9233274974994223
wavelet-HLL_glrlm_RunVariance	0.900328610090724
wavelet-HLL_glrlm_ShortRunEmphasis	0.9307374415490421
wavelet-HLL_glrlm_ShortRunHighGrayLevelEmphasis	0.7832552119555188
wavelet-HLL_glrlm_ShortRunLowGrayLevelEmphasis	0.8234488132344153
wavelet-HLL_glszm_GrayLevelNonUniformity	0.9563309425105941
wavelet-HLL_glszm_GrayLevelNonUniformityNormalized	0.9346366020395075
wavelet-HLL_glszm_GrayLevelVariance	0.8420930578024158
wavelet-HLL_glszm_HighGrayLevelZoneEmphasis	0.7839186210262477
wavelet-HLL_glszm_LargeAreaEmphasis	0.9355195644294554
wavelet-HLL_glszm_LargeAreaHighGrayLevelEmphasis	0.9497454016726271
wavelet-HLL_glszm_LargeAreaLowGrayLevelEmphasis	0.8017758551611817
wavelet-HLL_glszm_LowGrayLevelZoneEmphasis	0.875041866955893
wavelet-HLL_glszm_SizeZoneNonUniformity	0.9621489634126599
wavelet-HLL_glszm_SizeZoneNonUniformityNormalized	0.7793450124387535
wavelet-HLL_glszm_SmallAreaEmphasis	0.751597036946957
wavelet-HLL_glszm_SmallAreaHighGrayLevelEmphasis	0.7818505963309641
wavelet-HLL_glszm_SmallAreaLowGrayLevelEmphasis	0.8600615556347041
wavelet-HLL_glszm_ZoneEntropy	0.9384483857137867
wavelet-HLL_glszm_ZonePercentage	0.9536465627058699
wavelet-HLL_glszm_ZoneVariance	0.9358350373397518
wavelet-HLL_ngtdm_Busyness	0.8576872193370316
wavelet-HLL_ngtdm_Coarseness	0.9390560074862193
wavelet-HLL_ngtdm_Complexity	0.8207624067538515
wavelet-HLL_ngtdm_Contrast	0.9339473177393406
wavelet-HLL_ngtdm_Strength	0.8570194417752858
wavelet-LHH_firstorder_10Percentile	0.9710469545468116
wavelet-LHH_firstorder_90Percentile	0.9706587680652276
wavelet-LHH_firstorder_Energy	0.9529443186682567
wavelet-LHH_firstorder_Entropy	0.977494496851408
wavelet-LHH_firstorder_InterquartileRange	0.9569820608587369
wavelet-LHH_firstorder_Kurtosis	0.5997233363537492
wavelet-LHH_firstorder_Maximum	0.7925024970585655
wavelet-LHH_firstorder_Mean	0.42958715553315924
wavelet-LHH_firstorder_MeanAbsoluteDeviation	0.9748223136882894
wavelet-LHH_firstorder_Median	0.5978435196296771
wavelet-LHH_firstorder_Minimum	0.852319576259653
wavelet-LHH_firstorder_Range	0.8593230716581154
wavelet-LHH_firstorder_RobustMeanAbsoluteDeviation	0.96546433754582
wavelet-LHH_firstorder_RootMeanSquared	0.7014583060922849
wavelet-LHH_firstorder_Skewness	0.6248845994206207
wavelet-LHH_firstorder_TotalEnergy	0.9529443186682567
wavelet-LHH_firstorder_Uniformity	0.9681523773303683
wavelet-LHH_firstorder_Variance	0.976269351040336
wavelet-LHH_glcm_Autocorrelation	0.7718476017582502
wavelet-LHH_glcm_ClusterProminence	0.94915617481056
wavelet-LHH_glcm_ClusterShade	0.7605047019620365
wavelet-LHH_glcm_ClusterTendency	0.9782746610802971
wavelet-LHH_glcm_Contrast	0.9787955449980607
wavelet-LHH_glcm_Correlation	0.9442060258840336
wavelet-LHH_glcm_DifferenceAverage	0.977145927868529
wavelet-LHH_glcm_DifferenceEntropy	0.9809088791674739
wavelet-LHH_glcm_DifferenceVariance	0.9785004281602239
wavelet-LHH_glcm_Id	0.9688438484327188
wavelet-LHH_glcm_Idm	0.968781152809379
wavelet-LHH_glcm_Idmn	0.7222439667485805
wavelet-LHH_glcm_Idn	0.7427338205137514
wavelet-LHH_glcm_Imc1	0.9249162973511459
wavelet-LHH_glcm_Imc2	0.9440089306241692
wavelet-LHH_glcm_InverseVariance	0.9762127705980823
wavelet-LHH_glcm_JointAverage	0.8403560964232069
wavelet-LHH_glcm_JointEnergy	0.9566576165710906
wavelet-LHH_glcm_JointEntropy	0.977662427480934
wavelet-LHH_glcm_MaximumProbability	0.9494789846528532
wavelet-LHH_glcm_SumEntropy	0.9780276893631771
wavelet-LHH_glcm_SumSquares	0.9787192606973545
wavelet-LHH_gldm_DependenceEntropy	0.9697729191082285
wavelet-LHH_gldm_DependenceNonUniformity	0.9556577741501562
wavelet-LHH_gldm_DependenceNonUniformityNormalized	0.933028578057583
wavelet-LHH_gldm_DependenceVariance	0.8894988616731672
wavelet-LHH_gldm_GrayLevelNonUniformity	0.9358481001175002
wavelet-LHH_gldm_GrayLevelVariance	0.976481365218164
wavelet-LHH_gldm_HighGrayLevelEmphasis	0.7804687825063568
wavelet-LHH_gldm_LargeDependenceEmphasis	0.9436021148274482
wavelet-LHH_gldm_LargeDependenceHighGrayLevelEmphasis	0.6467654298162556
wavelet-LHH_gldm_LargeDependenceLowGrayLevelEmphasis	0.9056118655485911
wavelet-LHH_gldm_LowGrayLevelEmphasis	0.801556886308323
wavelet-LHH_gldm_SmallDependenceEmphasis	0.9628964028731094
wavelet-LHH_gldm_SmallDependenceHighGrayLevelEmphasis	0.8799366443247592
wavelet-LHH_gldm_SmallDependenceLowGrayLevelEmphasis	0.6417680017008243
wavelet-LHH_glrlm_GrayLevelNonUniformity	0.9430830180222866
wavelet-LHH_glrlm_GrayLevelNonUniformityNormalized	0.9727644865720902
wavelet-LHH_glrlm_GrayLevelVariance	0.9776895859923624
wavelet-LHH_glrlm_HighGrayLevelRunEmphasis	0.7810675097754274
wavelet-LHH_glrlm_LongRunEmphasis	0.9461272383586395
wavelet-LHH_glrlm_LongRunHighGrayLevelEmphasis	0.7154020088363495
wavelet-LHH_glrlm_LongRunLowGrayLevelEmphasis	0.8603267689857154
wavelet-LHH_glrlm_LowGrayLevelRunEmphasis	0.7943595450386701
wavelet-LHH_glrlm_RunEntropy	0.9836793608152306
wavelet-LHH_glrlm_RunLengthNonUniformity	0.9577102854524693
wavelet-LHH_glrlm_RunLengthNonUniformityNormalized	0.9590281637284676
wavelet-LHH_glrlm_RunPercentage	0.9550052183116815
wavelet-LHH_glrlm_RunVariance	0.9400633969267067
wavelet-LHH_glrlm_ShortRunEmphasis	0.9583513033936236
wavelet-LHH_glrlm_ShortRunHighGrayLevelEmphasis	0.7961822511705955
wavelet-LHH_glrlm_ShortRunLowGrayLevelEmphasis	0.7729104451900031
wavelet-LHH_glszm_GrayLevelNonUniformity	0.9602466779217845
wavelet-LHH_glszm_GrayLevelNonUniformityNormalized	0.9497175539760715
wavelet-LHH_glszm_GrayLevelVariance	0.9494682225009702
wavelet-LHH_glszm_HighGrayLevelZoneEmphasis	0.7870158918788345
wavelet-LHH_glszm_LargeAreaEmphasis	0.8752651043769407
wavelet-LHH_glszm_LargeAreaHighGrayLevelEmphasis	0.830171961454602
wavelet-LHH_glszm_LargeAreaLowGrayLevelEmphasis	0.7971231068895448
wavelet-LHH_glszm_LowGrayLevelZoneEmphasis	0.6730314296556208
wavelet-LHH_glszm_SizeZoneNonUniformity	0.9685281204357703
wavelet-LHH_glszm_SizeZoneNonUniformityNormalized	0.6091078519147064
wavelet-LHH_glszm_SmallAreaEmphasis	0.573987128853887
wavelet-LHH_glszm_SmallAreaHighGrayLevelEmphasis	0.793263191725508
wavelet-LHH_glszm_SmallAreaLowGrayLevelEmphasis	0.6727186988186051
wavelet-LHH_glszm_ZoneEntropy	0.9600002694373209
wavelet-LHH_glszm_ZonePercentage	0.9508277682849876
wavelet-LHH_glszm_ZoneVariance	0.8755603804204158
wavelet-LHH_ngtdm_Busyness	0.8603446468768072
wavelet-LHH_ngtdm_Coarseness	0.9285212325619077
wavelet-LHH_ngtdm_Complexity	0.9309064997780525
wavelet-LHH_ngtdm_Contrast	0.8244052763038732
wavelet-LHH_ngtdm_Strength	0.9091824423718602
wavelet-LHL_firstorder_10Percentile	0.9621883726700694
wavelet-LHL_firstorder_90Percentile	0.9603730878000667
wavelet-LHL_firstorder_Energy	0.9515108516491266
wavelet-LHL_firstorder_Entropy	0.9610435417439571
wavelet-LHL_firstorder_InterquartileRange	0.935444858770778
wavelet-LHL_firstorder_Kurtosis	0.8222909844359714
wavelet-LHL_firstorder_Maximum	0.7380478330606204
wavelet-LHL_firstorder_Mean	0.8743491575091751
wavelet-LHL_firstorder_MeanAbsoluteDeviation	0.9373929824536213
wavelet-LHL_firstorder_Median	0.793684981273523
wavelet-LHL_firstorder_Minimum	0.49000286483331257
wavelet-LHL_firstorder_Range	0.6554449129583767
wavelet-LHL_firstorder_RobustMeanAbsoluteDeviation	0.9452212105303655
wavelet-LHL_firstorder_RootMeanSquared	0.8803266234722448
wavelet-LHL_firstorder_Skewness	0.7849280598774944
wavelet-LHL_firstorder_TotalEnergy	0.9515108516491266
wavelet-LHL_firstorder_Uniformity	0.9515160033562904
wavelet-LHL_firstorder_Variance	0.7900166907938198
wavelet-LHL_glcm_Autocorrelation	0.35720229699021
wavelet-LHL_glcm_ClusterProminence	0.575844104666267
wavelet-LHL_glcm_ClusterShade	0.8162181896061209
wavelet-LHL_glcm_ClusterTendency	0.8690028722902694
wavelet-LHL_glcm_Contrast	0.6669017957814143
wavelet-LHL_glcm_Correlation	0.7043778527874495
wavelet-LHL_glcm_DifferenceAverage	0.9385960462044209
wavelet-LHL_glcm_DifferenceEntropy	0.9643805710799377
wavelet-LHL_glcm_DifferenceVariance	0.44357253334737745
wavelet-LHL_glcm_Id	0.9469189136097308
wavelet-LHL_glcm_Idm	0.9439481708488364
wavelet-LHL_glcm_Idmn	0.7504363264371581
wavelet-LHL_glcm_Idn	0.7631968225903771
wavelet-LHL_glcm_Imc1	0.9193424435867229
wavelet-LHL_glcm_Imc2	0.9269244290074269
wavelet-LHL_glcm_InverseVariance	0.95444406992541
wavelet-LHL_glcm_JointAverage	0.489459671608114
wavelet-LHL_glcm_JointEnergy	0.9432171326322886
wavelet-LHL_glcm_JointEntropy	0.9697443085107651
wavelet-LHL_glcm_MaximumProbability	0.9012652451566576
wavelet-LHL_glcm_SumEntropy	0.9649903189921555
wavelet-LHL_glcm_SumSquares	0.8133865971623517
wavelet-LHL_gldm_DependenceEntropy	0.9662454919639935
wavelet-LHL_gldm_DependenceNonUniformity	0.9549818986832094
wavelet-LHL_gldm_DependenceNonUniformityNormalized	0.9141992145000244
wavelet-LHL_gldm_DependenceVariance	0.875922865762022
wavelet-LHL_gldm_GrayLevelNonUniformity	0.9498042066209326
wavelet-LHL_gldm_GrayLevelVariance	0.7905376830962226
wavelet-LHL_gldm_HighGrayLevelEmphasis	0.3587086104588364
wavelet-LHL_gldm_LargeDependenceEmphasis	0.9059573964784605
wavelet-LHL_gldm_LargeDependenceHighGrayLevelEmphasis	0.4876350528750709
wavelet-LHL_gldm_LargeDependenceLowGrayLevelEmphasis	0.7357747302650506
wavelet-LHL_gldm_LowGrayLevelEmphasis	0.6556029700263835
wavelet-LHL_gldm_SmallDependenceEmphasis	0.9394564563990387
wavelet-LHL_gldm_SmallDependenceHighGrayLevelEmphasis	0.37506186027129906
wavelet-LHL_gldm_SmallDependenceLowGrayLevelEmphasis	0.6744049322796786
wavelet-LHL_glrlm_GrayLevelNonUniformity	0.9532072854186362
wavelet-LHL_glrlm_GrayLevelNonUniformityNormalized	0.9572670326106386
wavelet-LHL_glrlm_GrayLevelVariance	0.78081120035292
wavelet-LHL_glrlm_HighGrayLevelRunEmphasis	0.358502945291248
wavelet-LHL_glrlm_LongRunEmphasis	0.9165608470059262
wavelet-LHL_glrlm_LongRunHighGrayLevelEmphasis	0.37966147897257513
wavelet-LHL_glrlm_LongRunLowGrayLevelEmphasis	0.6793459952683859
wavelet-LHL_glrlm_LowGrayLevelRunEmphasis	0.6635561663430815
wavelet-LHL_glrlm_RunEntropy	0.9679774349822042
wavelet-LHL_glrlm_RunLengthNonUniformity	0.954287245250173
wavelet-LHL_glrlm_RunLengthNonUniformityNormalized	0.9212460461078184
wavelet-LHL_glrlm_RunPercentage	0.9191009331139859
wavelet-LHL_glrlm_RunVariance	0.9134190519172009
wavelet-LHL_glrlm_ShortRunEmphasis	0.9202981026118584
wavelet-LHL_glrlm_ShortRunHighGrayLevelEmphasis	0.3553284179336453
wavelet-LHL_glrlm_ShortRunLowGrayLevelEmphasis	0.6609230611640217
wavelet-LHL_glszm_GrayLevelNonUniformity	0.9605270145441059
wavelet-LHL_glszm_GrayLevelNonUniformityNormalized	0.9622454951832731
wavelet-LHL_glszm_GrayLevelVariance	0.7013130846043852
wavelet-LHL_glszm_HighGrayLevelZoneEmphasis	0.3568390351292441
wavelet-LHL_glszm_LargeAreaEmphasis	0.9263356598551373
wavelet-LHL_glszm_LargeAreaHighGrayLevelEmphasis	0.9020233196951447
wavelet-LHL_glszm_LargeAreaLowGrayLevelEmphasis	0.8692381280900546
wavelet-LHL_glszm_LowGrayLevelZoneEmphasis	0.7965649965960463
wavelet-LHL_glszm_SizeZoneNonUniformity	0.9583636792685563
wavelet-LHL_glszm_SizeZoneNonUniformityNormalized	0.749974403155306
wavelet-LHL_glszm_SmallAreaEmphasis	0.7366217692179984
wavelet-LHL_glszm_SmallAreaHighGrayLevelEmphasis	0.3368663451801987
wavelet-LHL_glszm_SmallAreaLowGrayLevelEmphasis	0.7795645655704173
wavelet-LHL_glszm_ZoneEntropy	0.9346760715426163
wavelet-LHL_glszm_ZonePercentage	0.9436804332298372
wavelet-LHL_glszm_ZoneVariance	0.9267675206189808
wavelet-LHL_ngtdm_Busyness	0.8505020634156489
wavelet-LHL_ngtdm_Coarseness	0.940463910533786
wavelet-LHL_ngtdm_Complexity	0.709177539132504
wavelet-LHL_ngtdm_Contrast	0.7958731198628894
wavelet-LHL_ngtdm_Strength	0.8194048965523143
wavelet-LLH_firstorder_10Percentile	0.9639687674154392
wavelet-LLH_firstorder_90Percentile	0.9673698481490407
wavelet-LLH_firstorder_Energy	0.9521408150777596
wavelet-LLH_firstorder_Entropy	0.9616635348348077
wavelet-LLH_firstorder_InterquartileRange	0.9406177753578205
wavelet-LLH_firstorder_Kurtosis	0.8103405399713038
wavelet-LLH_firstorder_Maximum	0.831674042677488
wavelet-LLH_firstorder_Mean	0.7027226021298211
wavelet-LLH_firstorder_MeanAbsoluteDeviation	0.9590651254935445
wavelet-LLH_firstorder_Median	0.7021781377715254
wavelet-LLH_firstorder_Minimum	0.7399295040067316
wavelet-LLH_firstorder_Range	0.8337947140785544
wavelet-LLH_firstorder_RobustMeanAbsoluteDeviation	0.9498132141096228
wavelet-LLH_firstorder_RootMeanSquared	0.721695522142785
wavelet-LLH_firstorder_Skewness	0.768464891790351
wavelet-LLH_firstorder_TotalEnergy	0.9521408150777596
wavelet-LLH_firstorder_Uniformity	0.9502259518130639
wavelet-LLH_firstorder_Variance	0.9537654993505175
wavelet-LLH_glcm_Autocorrelation	0.5879324807300036
wavelet-LLH_glcm_ClusterProminence	0.8878331508573623
wavelet-LLH_glcm_ClusterShade	0.7557095315175333
wavelet-LLH_glcm_ClusterTendency	0.9615639314123411
wavelet-LLH_glcm_Contrast	0.9567024201179137
wavelet-LLH_glcm_Correlation	0.9223827333210167
wavelet-LLH_glcm_DifferenceAverage	0.9614653799823654
wavelet-LLH_glcm_DifferenceEntropy	0.9665374504664969
wavelet-LLH_glcm_DifferenceVariance	0.9429648582425167
wavelet-LLH_glcm_Id	0.9460147481854166
wavelet-LLH_glcm_Idm	0.942646877967493
wavelet-LLH_glcm_Idmn	0.8584096236187048
wavelet-LLH_glcm_Idn	0.8668432672355918
wavelet-LLH_glcm_Imc1	0.905754794655072
wavelet-LLH_glcm_Imc2	0.9244171940534285
wavelet-LLH_glcm_InverseVariance	0.9519455560903299
wavelet-LLH_glcm_JointAverage	0.7345483609135158
wavelet-LLH_glcm_JointEnergy	0.9499014078927193
wavelet-LLH_glcm_JointEntropy	0.9705249222184238
wavelet-LLH_glcm_MaximumProbability	0.885866086874598
wavelet-LLH_glcm_SumEntropy	0.9671870742423698
wavelet-LLH_glcm_SumSquares	0.9615140442722615
wavelet-LLH_gldm_DependenceEntropy	0.9733338711759277
wavelet-LLH_gldm_DependenceNonUniformity	0.9543793497949994
wavelet-LLH_gldm_DependenceNonUniformityNormalized	0.9170035248902122
wavelet-LLH_gldm_DependenceVariance	0.8541203453803934
wavelet-LLH_gldm_GrayLevelNonUniformity	0.9284081587335916
wavelet-LLH_gldm_GrayLevelVariance	0.9540954172979251
wavelet-LLH_gldm_HighGrayLevelEmphasis	0.5978463019832821
wavelet-LLH_gldm_LargeDependenceEmphasis	0.9055772871069543
wavelet-LLH_gldm_LargeDependenceHighGrayLevelEmphasis	0.6299415310366959
wavelet-LLH_gldm_LargeDependenceLowGrayLevelEmphasis	0.8825408422607165
wavelet-LLH_gldm_LowGrayLevelEmphasis	0.820285326041649
wavelet-LLH_gldm_SmallDependenceEmphasis	0.9392844694147453
wavelet-LLH_gldm_SmallDependenceHighGrayLevelEmphasis	0.6859814384831319
wavelet-LLH_gldm_SmallDependenceLowGrayLevelEmphasis	0.7470211308618727
wavelet-LLH_glrlm_GrayLevelNonUniformity	0.9353110254074835
wavelet-LLH_glrlm_GrayLevelNonUniformityNormalized	0.9559974844386557
wavelet-LLH_glrlm_GrayLevelVariance	0.9542877466886815
wavelet-LLH_glrlm_HighGrayLevelRunEmphasis	0.5983126524239815
wavelet-LLH_glrlm_LongRunEmphasis	0.9132165809802409
wavelet-LLH_glrlm_LongRunHighGrayLevelEmphasis	0.5849958926360292
wavelet-LLH_glrlm_LongRunLowGrayLevelEmphasis	0.8387597997135314
wavelet-LLH_glrlm_LowGrayLevelRunEmphasis	0.8204676327609057
wavelet-LLH_glrlm_RunEntropy	0.9723517148082255
wavelet-LLH_glrlm_RunLengthNonUniformity	0.956330094462775
wavelet-LLH_glrlm_RunLengthNonUniformityNormalized	0.9258043875923283
wavelet-LLH_glrlm_RunPercentage	0.9211476602178736
wavelet-LLH_glrlm_RunVariance	0.9018515159077379
wavelet-LLH_glrlm_ShortRunEmphasis	0.9256333906403592
wavelet-LLH_glrlm_ShortRunHighGrayLevelEmphasis	0.60333180076068
wavelet-LLH_glrlm_ShortRunLowGrayLevelEmphasis	0.815537279764037
wavelet-LLH_glszm_GrayLevelNonUniformity	0.9594314906438192
wavelet-LLH_glszm_GrayLevelNonUniformityNormalized	0.9630559709196221
wavelet-LLH_glszm_GrayLevelVariance	0.9274916948975624
wavelet-LLH_glszm_HighGrayLevelZoneEmphasis	0.605584851960574
wavelet-LLH_glszm_LargeAreaEmphasis	0.8792124767422536
wavelet-LLH_glszm_LargeAreaHighGrayLevelEmphasis	0.7848643045482911
wavelet-LLH_glszm_LargeAreaLowGrayLevelEmphasis	0.7140401647065484
wavelet-LLH_glszm_LowGrayLevelZoneEmphasis	0.8324123402259944
wavelet-LLH_glszm_SizeZoneNonUniformity	0.9617884834513434
wavelet-LLH_glszm_SizeZoneNonUniformityNormalized	0.8168005152477642
wavelet-LLH_glszm_SmallAreaEmphasis	0.8001346422580186
wavelet-LLH_glszm_SmallAreaHighGrayLevelEmphasis	0.629316328033141
wavelet-LLH_glszm_SmallAreaLowGrayLevelEmphasis	0.8268198220063336
wavelet-LLH_glszm_ZoneEntropy	0.9608818018186265
wavelet-LLH_glszm_ZonePercentage	0.9374114883287541
wavelet-LLH_glszm_ZoneVariance	0.8787950147152442
wavelet-LLH_ngtdm_Busyness	0.7809827998174804
wavelet-LLH_ngtdm_Coarseness	0.9357689845833305
wavelet-LLH_ngtdm_Complexity	0.8884734232851581
wavelet-LLH_ngtdm_Contrast	0.9022382794902615
wavelet-LLH_ngtdm_Strength	0.882780706508114
wavelet-LLL_firstorder_10Percentile	0.9083011540626539
wavelet-LLL_firstorder_90Percentile	0.9757041285468172
wavelet-LLL_firstorder_Energy	0.9188088572044107
wavelet-LLL_firstorder_Entropy	0.9497381932964969
wavelet-LLL_firstorder_InterquartileRange	0.9732024696346349
wavelet-LLL_firstorder_Kurtosis	0.9122128179793279
wavelet-LLL_firstorder_Maximum	0.8866874214137271
wavelet-LLL_firstorder_Mean	0.9449843532425368
wavelet-LLL_firstorder_MeanAbsoluteDeviation	0.9830270411100269
wavelet-LLL_firstorder_Median	0.9206080819893571
wavelet-LLL_firstorder_Minimum	0.8926094733005624
wavelet-LLL_firstorder_Range	0.8915146610727326
wavelet-LLL_firstorder_RobustMeanAbsoluteDeviation	0.9790353537288707
wavelet-LLL_firstorder_RootMeanSquared	0.8897775277967537
wavelet-LLL_firstorder_Skewness	0.9126139195523266
wavelet-LLL_firstorder_TotalEnergy	0.9188088572044107
wavelet-LLL_firstorder_Uniformity	0.8972517958920879
wavelet-LLL_firstorder_Variance	0.9825959547061648
wavelet-LLL_glcm_Autocorrelation	0.9560187329627639
wavelet-LLL_glcm_ClusterProminence	0.932717918335599
wavelet-LLL_glcm_ClusterShade	0.796200520898422
wavelet-LLL_glcm_ClusterTendency	0.9753214049649794
wavelet-LLL_glcm_Contrast	0.9680934513408297
wavelet-LLL_glcm_Correlation	0.8080322397593469
wavelet-LLL_glcm_DifferenceAverage	0.9577781699437917
wavelet-LLL_glcm_DifferenceEntropy	0.97105928500367
wavelet-LLL_glcm_DifferenceVariance	0.985865205459058
wavelet-LLL_glcm_Id	0.8870654376450647
wavelet-LLL_glcm_Idm	0.861389515792433
wavelet-LLL_glcm_Idmn	0.9065180455538775
wavelet-LLL_glcm_Idn	0.8912626999740078
wavelet-LLL_glcm_Imc1	0.9417697327854302
wavelet-LLL_glcm_Imc2	0.9012872136872434
wavelet-LLL_glcm_InverseVariance	0.8720695305571747
wavelet-LLL_glcm_JointAverage	0.9500287081453235
wavelet-LLL_glcm_JointEnergy	0.880185390600956
wavelet-LLL_glcm_JointEntropy	0.968296361990062
wavelet-LLL_glcm_MaximumProbability	0.8414058313811651
wavelet-LLL_glcm_SumEntropy	0.9584632420724903
wavelet-LLL_glcm_SumSquares	0.978314192756521
wavelet-LLL_gldm_DependenceEntropy	0.975182395861929
wavelet-LLL_gldm_DependenceNonUniformity	0.9528388158579855
wavelet-LLL_gldm_DependenceNonUniformityNormalized	0.8549622277567296
wavelet-LLL_gldm_DependenceVariance	0.8396262224590119
wavelet-LLL_gldm_GrayLevelNonUniformity	0.8981832140214884
wavelet-LLL_gldm_GrayLevelVariance	0.9826144357992835
wavelet-LLL_gldm_HighGrayLevelEmphasis	0.9628799467580709
wavelet-LLL_gldm_LargeDependenceEmphasis	0.8288112192805577
wavelet-LLL_gldm_LargeDependenceHighGrayLevelEmphasis	0.915689880148973
wavelet-LLL_gldm_LargeDependenceLowGrayLevelEmphasis	0.5086087299800913
wavelet-LLL_gldm_LowGrayLevelEmphasis	0.8039764673900819
wavelet-LLL_gldm_SmallDependenceEmphasis	0.8900985868828664
wavelet-LLL_gldm_SmallDependenceHighGrayLevelEmphasis	0.962894743208603
wavelet-LLL_gldm_SmallDependenceLowGrayLevelEmphasis	0.8382181932096483
wavelet-LLL_glrlm_GrayLevelNonUniformity	0.913042919433033
wavelet-LLL_glrlm_GrayLevelNonUniformityNormalized	0.9137499981146513
wavelet-LLL_glrlm_GrayLevelVariance	0.9831931872861353
wavelet-LLL_glrlm_HighGrayLevelRunEmphasis	0.9636814104588998
wavelet-LLL_glrlm_LongRunEmphasis	0.8343643359617614
wavelet-LLL_glrlm_LongRunHighGrayLevelEmphasis	0.9605191516923621
wavelet-LLL_glrlm_LongRunLowGrayLevelEmphasis	0.7638203926194775
wavelet-LLL_glrlm_LowGrayLevelRunEmphasis	0.8119686310510075
wavelet-LLL_glrlm_RunEntropy	0.9672744428379929
wavelet-LLL_glrlm_RunLengthNonUniformity	0.9538013685333326
wavelet-LLL_glrlm_RunLengthNonUniformityNormalized	0.8274105916574771
wavelet-LLL_glrlm_RunPercentage	0.831851507990406
wavelet-LLL_glrlm_RunVariance	0.8372446787299993
wavelet-LLL_glrlm_ShortRunEmphasis	0.8279120066064349
wavelet-LLL_glrlm_ShortRunHighGrayLevelEmphasis	0.9638427963144355
wavelet-LLL_glrlm_ShortRunLowGrayLevelEmphasis	0.823025191195288
wavelet-LLL_glszm_GrayLevelNonUniformity	0.9483686983983608
wavelet-LLL_glszm_GrayLevelNonUniformityNormalized	0.9785525659006691
wavelet-LLL_glszm_GrayLevelVariance	0.983050789349761
wavelet-LLL_glszm_HighGrayLevelZoneEmphasis	0.9689808278214035
wavelet-LLL_glszm_LargeAreaEmphasis	0.8400555727249709
wavelet-LLL_glszm_LargeAreaHighGrayLevelEmphasis	0.8692555424692203
wavelet-LLL_glszm_LargeAreaLowGrayLevelEmphasis	0.417473016651219
wavelet-LLL_glszm_LowGrayLevelZoneEmphasis	0.8725771634225993
wavelet-LLL_glszm_SizeZoneNonUniformity	0.9591979297196748
wavelet-LLL_glszm_SizeZoneNonUniformityNormalized	0.9340958231042412
wavelet-LLL_glszm_SmallAreaEmphasis	0.9353330762707234
wavelet-LLL_glszm_SmallAreaHighGrayLevelEmphasis	0.9710238130743161
wavelet-LLL_glszm_SmallAreaLowGrayLevelEmphasis	0.810172178318322
wavelet-LLL_glszm_ZoneEntropy	0.9638751916961118
wavelet-LLL_glszm_ZonePercentage	0.8730539137213134
wavelet-LLL_glszm_ZoneVariance	0.8400998424696502
wavelet-LLL_ngtdm_Busyness	0.8080797172509419
wavelet-LLL_ngtdm_Coarseness	0.9360909268092676
wavelet-LLL_ngtdm_Complexity	0.9136091769787773
wavelet-LLL_ngtdm_Contrast	0.9462559148941673
wavelet-LLL_ngtdm_Strength	0.9725921557876078
